# Supplementary material for: Bibliometric Analysis of Studies on Coffee/Caffeine and Sport
Source: Nutrients. 2021 Sep 17;13(9):3234. doi: 10.3390/nu13093234 (PMC8466917; doi:10.3390/nu13093234)
Supplement: Supplementary file 1 [file nutrients-13-03234-s001.zip]

Archive with 1 entries (1 files):
- nutrients-1384517-supplementary.xlsx
