# Supplementary material for: Bibliometric Analysis of Studies on Coffee/Caffeine and Sport
Source: Nutrients. 2021 Sep 17;13(9):3234. doi: 10.3390/nu13093234 (PMC8466917; doi:10.3390/nu13093234)
Supplement: Supplementary file 1 [file nutrients-13-03234-s001.zip › nutrients-1384517-supplementary.xlsx]

## Sheet: savedrecs
Publication Type	Authors	Book Authors	Book Editors	Book Group Authors	Author Full Names	Book Author Full Names	Group Authors	Article Title	Source Title	Book Series Title	Book Series Subtitle	Language	Document Type	Conference Title	Conference Date	Conference Location	Conference Sponsor	Conference Host	Author Keywords	Keywords Plus	Abstract	Addresses	Reprint Addresses	Email Addresses	Researcher Ids	ORCIDs	Funding Orgs	Funding Text	Cited References	Cited Reference Count	Times Cited, WoS Core	Times Cited, All Databases	180 Day Usage Count	Since 2013 Usage Count	Publisher	Publisher City	Publisher Address	ISSN	eISSN	ISBN	Journal Abbreviation	Journal ISO Abbreviation	Publication Date	Publication Year	Volume	Issue	Part Number	Supplement	Special Issue
J	Hardy, R; Kliemann, N; Dahlberg, P; Bode, A; Monroe, E; Brand, J				Hardy, Richard; Kliemann, Nathalie; Dahlberg, Paige; Bode, Andrew; Monroe, Emily; Brand, Jefferson			The Relationship Between Energy Drink Consumption, Caffeine Content, and Nutritional Knowledge Among College Students	JOURNAL OF PRIMARY PREVENTION			English	Article						Energy drinks; Caffeine; Beverage; Soft drinks; College students	HEALTH; INTERVENTION; UNIVERSITY; BEVERAGES; EDUCATION; COFFEE	We sought to determine which demographic characteristics influence energy drink consumption habits and to examine whether caffeine content and knowledge of human nutrition affect college students' decisions to consume these beverages. We used an online survey to ask 265 college students, who did not participate in a varsity sport, to complete a survey consisting of demographic questions, the Gene…	[Hardy, Richard; Monroe, Emily; Brand, Jefferson] Heartland Orthoped Specialists, Alexandria, MN 56308 USA; [Kliemann, Nathalie] Nutr Epidemiol Grp, Lyon, France; [Dahlberg, Paige; Bode, Andrew] Univ Minnesota, Morris, MN 56267 USA	Hardy, R (corresponding author), Heartland Orthoped Specialists, Alexandria, MN 56308 USA.	rhardy@heartlandorthopedics.com		Hardy, Richard/0000-0002-1053-0086				30	0	0	4	4	SPRINGER	NEW YORK	ONE NEW YORK PLAZA, SUITE 4600, NEW YORK, NY, UNITED STATES	0278-095X	1573-6547		J PRIM PREV	J. Prim. Prev.	JUN	2021	42	3
J	Salagaras, BS; Mackenzie-Shalders, KL; Nelson, MJ; Fraysse, F; Wycherley, TP; Slater, GJ; McLellan, C; Kumar, K; Coffey, VG				Salagaras, Brie S.; Mackenzie-Shalders, Kristen L.; Nelson, Maximillian J.; Fraysse, Francois; Wycherley, Thomas P.; Slater, Gary J.; McLellan, Chris; Kumar, Kuldeep; Coffey, Vernon G.			Comparisons of Daily Energy Intake vs. Expenditure Using the GeneActiv Accelerometer in Elite Australian Football Athletes	JOURNAL OF STRENGTH AND CONDITIONING RESEARCH			English	Article						dietary periodization; carbohydrate; energy balance; energy availability	NUTRITION; EXERCISE; PERFORMANCE	Salagaras, BS, Mackenzie-Shalders, KL, Nelson, MJ, Fraysse, F, Wycherley, TP, Slater, GJ, McLellan, C, Kumar, K, and Coffey, VG. Comparisons of daily energy intake vs. expenditure using the GeneActiv accelerometer in elite Australian Football athletes. J Strength Cond Res 35(5): 1273-1278, 2021-To assess validity of the GeneActiv accelerometer for use within an athlete population and compare ener…	[Salagaras, Brie S.; Mackenzie-Shalders, Kristen L.; Coffey, Vernon G.] Bond Univ, Fac Hlth Sci & Med, Bond Inst Hlth & Sport, Robina, Qld, Australia; [Nelson, Maximillian J.; Fraysse, Francois; Wycherley, Thomas P.] Univ South Australia, Alliance Res Exercise Nutr & Act, Adelaide, SA, Australia; [Slater, Gary J.] Univ Sunshine Coast, Sch Hlth & Sport Sci Queensland, Sippy Downs, Qld, Australia; …	Coffey, VG (corresponding author), Bond Univ, Fac Hlth Sci & Med, Bond Inst Hlth & Sport, Robina, Qld, Australia.	vcoffey@bond.edu.au	; MacKenzie-Shalders, Kristen/I-3729-2016	Wycherley, Thomas/0000-0003-3096-1796; MacKenzie-Shalders, Kristen/0000-0003-4938-5362; Nelson, Maximillian/0000-0003-1759-1428; Fraysse, Francois/0000-0001-7204-2478; Kumar, Kuldeep/0000-0003-1597-0950	professional Australian Football Club and Bond University	The study was designed by C. McLellan, K.L. Mackenzie-Shalders, G.J. Slater, and B.S. Salagaras; data were collected and analyzed by B.S. Salagaras, M. Nelson, T.P. Wycherley, F. Fraysse, K. Kumar, and V.G. Coffey; data interpretation and manuscript preparation was undertaken by K.L. Mackenzie-Shalders, G.J. Slater, M. Nelson, T.P. Wycherley, F. Fraysse, C. McLellan, V.G. Coffey, and B.S. Salagar…		34	0	0	1	1	LIPPINCOTT WILLIAMS & WILKINS	PHILADELPHIA	TWO COMMERCE SQ, 2001 MARKET ST, PHILADELPHIA, PA 19103 USA	1064-8011	1533-4287		J STRENGTH COND RES	J. Strength Cond. Res.	MAY	2021	35	5
J	Patte, KA; Cole, AG; Qian, W; Magier, M; Vine, M; Leatherdale, ST				Patte, Karen A.; Cole, Adam G.; Qian, Wei; Magier, Megan; Vine, Michelle; Leatherdale, Scott T.			Are closed campus policies associated with adolescent eating behaviours?	HEALTH PROMOTION AND CHRONIC DISEASE PREVENTION IN CANADA-RESEARCH POLICY AND PRACTICE			English	Article						school; nutrition policies; open campus policies; adolescents; students; closed campus policies; diet	FOOD ENVIRONMENTS; HIGH-SCHOOL; HEALTHY FOOD; CANADA; YOUTH; AVAILABILITY; CONSUMPTION; STUDENTS; OUTLETS; PROGRAM	Introduction: The effectiveness of school nutrition regulations may be undermined by food environments surrounding schools. Given challenges in regulating external retail, some have recommended policies that ensure students are unable to leave school property during the day (closed campus policies; CCP). We aimed to examine whether CCP are associated with student eating behaviours. Methods: We us…	[Patte, Karen A.; Magier, Megan] Brock Univ, Fac Appl Hlth Sci, 1812 Sir Isaac Brock Way, St Catharines, ON 12S 3M, Canada; [Cole, Adam G.] Ontario Tech Univ, Fac Hlth Sci, Oshawa, ON, Canada; [Qian, Wei; Vine, Michelle; Leatherdale, Scott T.] Univ Waterloo, Sch Publ Hlth & Hlth Syst, Waterloo, ON, Canada	Patte, KA (corresponding author), Brock Univ, Fac Appl Hlth Sci, 1812 Sir Isaac Brock Way, St Catharines, ON 12S 3M, Canada.	kpatte@brocku.ca	Cole, Adam Geoffrey/AAP-9442-2021	Cole, Adam Geoffrey/0000-0002-5309-2725	Canadian Institutes of Health Research (CIHR) Institute of Nutrition, Metabolism and DiabetesCanadian Institutes of Health Research (CIHR) [OOP-110788]; CIHR Institute of Population and Public HealthCanadian Institutes of Health Research (CIHR) [MOP-114875]; CIHR Project GrantCanadian Institutes of Health Research (CIHR) [PJT-148562, PJT-159693]; Health Canada [1617-HQ-000012]; Ministere de la Sa…	The COMPASS study has been supported by a bridge grant from the Canadian Institutes of Health Research (CIHR) Institute of Nutrition, Metabolism and Diabetes through the Obesity - Interventions to Prevent or Treat priority funding awards (OOP-110788; awarded to SL); an operating grant from the CIHR Institute of Population and Public Health (MOP-114875; awarded to SL); a CIHR Project Grant (PJT-14…		49	0	0	2	2	PUBLIC HEALTH AGENCY CANADA	OTTAWA	130 COLONNADE RD, ADDRESS LOCATOR 6501G, OTTAWA, ONTARIO K1A 0K9, CANADA	2368-738X			HEALTH PROMOT CHRON	Health Promot. Chronic Dis. Prev. Can.-Res. Policy Pract.	MAR	2021	41	3
J	Lago-Rodriguez, A; Jodra, P; Bailey, S; Dominguez, R				Lago-Rodriguez, Angel; Jodra, Pablo; Bailey, Stephen; Dominguez, Raul			Caffeine improves performance but not duration of the countermovement jump phases	JOURNAL OF SPORTS MEDICINE AND PHYSICAL FITNESS			English	Article						Muscle strength; Coffee; Athletic performance; Performance-enhancing substances	SUPPLEMENTATION; RELIABILITY; CONSUMPTION; INGESTION; VALIDITY; HEIGHT; SQUAT	BACKGROUND: The countermovement jump (CMJ) test is often employed to assess power generated in the lower limbs and has been related to performance in several sports modalities. The objective of this study was to assess the effects of caffeine supplementation on jump height, average power (AP), peak power (PP), maximum velocity (V-max), force production and duration of the eccentric, isometric and…	[Lago-Rodriguez, Angel] Univ Isabel I, Fac Hlth Sci, Burgos, Spain; [Jodra, Pablo] Univ Alcala De Henares, Fac Educ, Madrid, Spain; [Bailey, Stephen] Loughborough Univ, Sch Sport Exercise & Hlth Sci, Loughborough, Leics, England; [Dominguez, Raul] Univ Seville, Escuela Univ Osuna, Seville, Spain; [Dominguez, Raul] Univ Seville, Dept Educ Fis & Deporte, Seville, Spain; [Dominguez, Raul] Univ Lavra…	Jodra, P (corresponding author), Univ Alcala De Henares, Fac Educ, Madrid, Spain.	pablo.jodraj@uah.es	Jodra, Pablo/U-8322-2017; Rodriguez, Angel Lago/M-4351-2018	Jodra, Pablo/0000-0003-3331-8464; Rodriguez, Angel Lago/0000-0002-2942-5462	Banco Santander; Fundacion UAX [1010704]	Supplementation and translation costs were funded by a competitive research grant from the VIII Announcement of the Banco Santander and Fundacion UAX (reference: 1010704).		30	1	1	1	1	EDIZIONI MINERVA MEDICA	TURIN	CORSO BRAMANTE 83-85 INT JOURNALS DEPT., 10126 TURIN, ITALY	0022-4707	1827-1928		J SPORT MED PHYS FIT	J. Sports Med. Phys. Fit.	FEB	2021	61	2
J	Reuss-Borst, M				Reuss-Borst, Monika			Gout: Lifestyle Matters	AKTUELLE RHEUMATOLOGIE			German	Article						serum uric acid; purines; fructose; obesity; gout	SERUM URIC-ACID; 3RD NATIONAL-HEALTH; INCIDENT GOUT; COFFEE CONSUMPTION; RECURRENT GOUT; SOFT DRINKS; VITAMIN-C; RISK; MEN; NUTRITION	Zusammenfassung Mit steigenden Harnsaurewerten steigt das Risiko einer Gicht. Da die Harnsaure-Homoostase von zahlreichen Lebensstilfaktoren beeinflusst wird, ist das Auftreten einer Gicht fast immer auch mit der Lebensweise assoziiert. Lange schon ist bekannt, dass die Zufuhr purinreicher Lebensmittel (z.B. Fleisch, Meeresfruchte) uber vermehrte Harnsaurebildung aus exogen zugefuhrten Purinen zu…	[Reuss-Borst, Monika] Facharztpraxis Rehabil & Pravent Zentrum, Frankenstr 36, D-97708 Bad Bocklet, Germany	Reuss-Borst, M (corresponding author), Facharztpraxis Rehabil & Pravent Zentrum, Frankenstr 36, D-97708 Bad Bocklet, Germany.	reuss-borst@kbb.de						46	0	0	5	8	GEORG THIEME VERLAG KG	STUTTGART	RUDIGERSTR 14, D-70469 STUTTGART, GERMANY	0341-051X	1438-9940		AKTUEL RHEUMATOL	Aktuelle Rheumatol.	FEB	2021	46	1
J	Ilesanmi-Oyelere, BL; Coad, J; Roy, NC; Kruger, MC				Ilesanmi-Oyelere, Bolaji L.; Coad, Jane; Roy, Nicole C.; Kruger, Marlena C.			Dietary Patterns, Body Composition, and Bone Health in New Zealand Postmenopausal Women	FRONTIERS IN NUTRITION			English	Article						foods; dietary pattern; bone health; body composition; postmenopausal women; New Zealand	MINERAL DENSITY; ASSOCIATION; METABOLISM; FRUIT; INTERVENTION; WEIGHT; MASS; FAT	Nutrition affects bone health status. However, analysis of the dietary patterns gives insights into which particular combination of foods may influence nutritional status and bone health. The aim of this study was to explore the associations between dietary patterns, bone mineral density (BMD) and T-scores, and body composition in New Zealand postmenopausal women. This cross-sectional study exami…	[Ilesanmi-Oyelere, Bolaji L.; Kruger, Marlena C.] Massey Univ, Coll Hlth, Sch Hlth Sci, Palmerston North, New Zealand; [Ilesanmi-Oyelere, Bolaji L.; Roy, Nicole C.; Kruger, Marlena C.] Massey Univ, Riddet Inst, Palmerston North, New Zealand; [Coad, Jane] Massey Univ, Coll Sci, Sch Food & Adv Technol, Palmerston North, New Zealand; [Roy, Nicole C.] High Value Nutr Natl Sci Challenge, Auckland, New…	Ilesanmi-Oyelere, BL (corresponding author), Massey Univ, Coll Hlth, Sch Hlth Sci, Palmerston North, New Zealand.; Ilesanmi-Oyelere, BL (corresponding author), Massey Univ, Riddet Inst, Palmerston North, New Zealand.	b.ilesanmi-oyelere@massey.ac.nz			New Zealand Tertiary Education Commission via the Riddet Centre of Research Excellence; Allen Foundation, USA	The New Zealand Tertiary Education Commission via the Riddet Centre of Research Excellence provided the scholarship for the corresponding author and the Allen Foundation, USA provided the funding for the research.		29	1	1	0	1	FRONTIERS MEDIA SA	LAUSANNE	AVENUE DU TRIBUNAL FEDERAL 34, LAUSANNE, CH-1015, SWITZERLAND	2296-861X			FRONT NUTR	Front. Nutr.	OCT 22	2020	7
J	Booth, N; Saxton, J; Rodda, SN				Booth, N.; Saxton, J.; Rodda, S. N.			Estimates of Caffeine Use Disorder, Caffeine Withdrawal, Harm and Help-seeking in New Zealand: A cross-sectional survey	ADDICTIVE BEHAVIORS			English	Article						Caffeine withdrawal; Caffeine harms; Treatment; Addiction; Help-seeking; Caffeine use disorder	CONSUMPTION; SEVERITY; ADULTS; COFFEE	Background: Caffeine Use Disorder (CUD) is not yet formally recognized in the DSM-5, but emerging evidence suggests CUD could impact up to one in five people. The primary aim of this study was to estimate levels of caffeine consumption and its associations with CUD and withdrawal, taking socio-demographic characteristics (age, gender, ethnicity, income) into account. Secondary aims were to measur…	[Booth, N.; Saxton, J.; Rodda, S. N.] Univ Auckland, Sch Populat Hlth, Auckland, New Zealand	Rodda, SN (corresponding author), Univ Auckland, Sch Populat Hlth, Fac Med & Hlth Sci, Private Bag 92019, Auckland 1142, New Zealand.				School of Population Health, University of Auckland; Health Research Council New ZealandHealth Research Council of New Zealand	Data collection was funded by the School of Population Health, University of Auckland. Manuscript preparation was funded by the Health Research Council New Zealand. The University of Auckland and the Health Research Council had no role in the study design, data collection, preparation of this manuscript or the decision to submit the article for publication.		30	2	2	3	18	PERGAMON-ELSEVIER SCIENCE LTD	OXFORD	THE BOULEVARD, LANGFORD LANE, KIDLINGTON, OXFORD OX5 1GB, ENGLAND	0306-4603	1873-6327		ADDICT BEHAV	Addict. Behav.	OCT	2020	109
J	Goto, K; Hirose, A; Orikasa, A; Sato, E; Oiri, K; Kubota, K; Inoue, R; Nakayama, M				Goto, Keiichi; Hirose, Akihiro; Orikasa, Akitsu; Sato, Eiri; Oiri, Katsuki; Kubota, Kaori; Inoue, Runa; Nakayama, Motokazu			Evaluation of Microbial Spoilage in PET Bottled Soft Drinks by Direct Drinking	FOOD HYGIENE AND SAFETY SCIENCE			Japanese	Article						soft drink; PET bottle; spoilage; direct drinking; PET bottle with leftover	CONTAMINATION; BACTERIAL; GROWTH	In order to evaluate microbial growth in opened PET bottled soft drinks, inoculation tests were carried out using type and reference strains of various microorganisms. Microorganisms were inoculated into a 500 mL PET bottle containing 250 mL of various soft drinks followed by incubation until 1 week at 4, 25, 35 degrees C without shaking, and 35 degrees C with shaking. The microbial counts were m…	[Goto, Keiichi; Hirose, Akihiro; Orikasa, Akitsu; Sato, Eiri; Oiri, Katsuki; Kubota, Kaori] Tokai Univ, Shimizu Ku, 3-20-1 Orido, Shizuoka 4248610, Japan; [Inoue, Runa; Nakayama, Motokazu] Kyushu Sangyo Univ, Higashi Ku, 2-3-1 Matsukadai, Fukuoka 8138503, Japan	Goto, K (corresponding author), Tokai Univ, Shimizu Ku, 3-20-1 Orido, Shizuoka 4248610, Japan.	kgoto@tsc.u-tokai.ac.jp						8	0	0	0	1	FOOD HYGIENE & SAFETY	TOKYO	6-1 JINGU-MAE 2-CHOME SHIBUYA-KU, TOKYO, 150-0001, JAPAN	0015-6426			FOOD HYG SAFE SCI	Food Hyg. Saf. Sci.	OCT	2020	61	5
J	Ruiz-Moreno, C; Lara, B; Salinero, JJ; de Souza, DB; Ordovas, JM; Del Coso, J				Ruiz-Moreno, Carlos; Lara, Beatriz; Salinero, Juan Jose; Brito de Souza, Diego; Ordovas, Jose M.; Del Coso, Juan			Time course of tolerance to adverse effects associated with the ingestion of a moderate dose of caffeine	EUROPEAN JOURNAL OF NUTRITION			English	Article						Stimulants; Side effects; Heart rate; Blood pressure; Habituation	CENTRAL-NERVOUS-SYSTEM; PHYSICAL PERFORMANCE; ENERGY DRINKS; ADENOSINE; CONSUMPTION; SPORTS; COFFEE; HYPERTENSION; ADOLESCENTS; MECHANISMS	Purpose This study aimed to identify and describe the time course of tolerance to the most common caffeine-induced side effects. Methods Eleven participants took part in a crossover, double-blind placebo-controlled experimental design. In one phase, participants ingested 3 mg/kg/day of caffeine for 20 days, while in another phase, they ingested a placebo. Resting heart rate and blood pressure wer…	[Ruiz-Moreno, Carlos; Lara, Beatriz; Salinero, Juan Jose; Brito de Souza, Diego] Camilo Jose Cela Univ, Exercise Physiol Lab, Madrid, Spain; [Ordovas, Jose M.] Tufts Univ, USDA ARS, Human Nutr Res Ctr Aging, Boston, MA 02111 USA; [Ordovas, Jose M.] CSIC, UAM, CEI, IMDEA Food Inst, Madrid, Spain; [Del Coso, Juan] Rey Juan Carlos Univ, Ctr Sport Studies, C Camino Molino S-N, Fuenlabrada 28943, Spain	Del Coso, J (corresponding author), Rey Juan Carlos Univ, Ctr Sport Studies, C Camino Molino S-N, Fuenlabrada 28943, Spain.	juan.delcoso@urjc.es	MARTIN, JUAN JOSE JJ SALINERO/I-4212-2012; Lara, Beatriz/AAQ-5269-2021	MARTIN, JUAN JOSE JJ SALINERO/0000-0003-4153-5100; Ruiz, Carlos/0000-0003-0644-8132; Souza, Diego/0000-0002-3412-0380; Del Coso, Juan/0000-0002-5785-984X				34	8	8	3	21	SPRINGER HEIDELBERG	HEIDELBERG	TIERGARTENSTRASSE 17, D-69121 HEIDELBERG, GERMANY	1436-6207	1436-6215		EUR J NUTR	Eur. J. Nutr.	OCT	2020	59	7
J	Barcelos, RP; Lima, FD; Carvalho, NR; Bresciani, G; Royes, LFF				Barcelos, Romulo P.; Lima, Frederico D.; Carvalho, Nelson R.; Bresciani, Guilherme; Royes, Luiz F. F.			Caffeine effects on systemic metabolism, oxidative-inflammatory pathways, and exercise performance	NUTRITION RESEARCH			English	Review							NF-KAPPA-B; TRAUMATIC BRAIN-INJURY; INDUCED CALCIUM-RELEASE; RYANODINE RECEPTOR; SKELETAL-MUSCLE; INTRACELLULAR CALCIUM; REACTIVE OXYGEN; POWER OUTPUT; ANTIOXIDANT ACTIVITY; CYCLING PERFORMANCE	Caffeine, a xanthine alkaloid compound, is consumed widely and daily by humans, as it is present in several regular beverages such as tea, coffee, soda beverages, and some drugs. Its consumption triggers arousal and alertness, improves mood, and causes the release of catecholamines, which induce beneficial effects on human behavior. Nonetheless, caffeine has been related to other beneficial effec…	[Barcelos, Romulo P.; Royes, Luiz F. F.] Univ Fed Santa Maria UFSM, Ctr Ciencias Nat & Exatas, Dept Bioquim & Biol Mol, Santa Maria, RS, Brazil; [Barcelos, Romulo P.] Univ Passo Fundo UPF, Programa Posgrad Bioexperimentacao PPGBioexp, Passo Fundo, RS, Brazil; [Lima, Frederico D.; Royes, Luiz F. F.] Univ Fed Santa Maria, Ctr Educ Fis & Desportos, Lab Bioquim Exercicio, Santa Maria, RS, Brazil; [Ca…	Barcelos, RP (corresponding author), Univ Passo Fundo UPF, Inst Ciencias Biol, Programa Posgrad Bioexperimentacao, BR 285, BR-99052900 Passo Fundo, RS, Brazil.	romulopillon@upf.br			PRONEM/CNPq/FAPERGS [16/25510000248-7]; CAPES/PROEXCoordenacao de Aperfeicoamento de Pessoal de Nivel Superior (CAPES) [23038.005848/2018-31]	The work was supported by the PRONEM/CNPq/FAPERGS 16/25510000248-7 and CAPES/PROEX 23038.005848/2018-31 research grants. The authors declare no conflict of interest.		243	8	8	10	29	PERGAMON-ELSEVIER SCIENCE LTD	OXFORD	THE BOULEVARD, LANGFORD LANE, KIDLINGTON, OXFORD OX5 1GB, ENGLAND	0271-5317			NUTR RES	Nutr. Res.	AUG	2020	80
J	Ferreira, TT; da Silva, JVF; Bueno, NB				Ferreira, Tais Tavares; da Silva, Joao Vitor Farias; Bueno, Nassib Bezerra			Effects of caffeine supplementation on muscle endurance, maximum strength, and perceived exertion in adults submitted to strength training: a systematic review and meta-analyses	CRITICAL REVIEWS IN FOOD SCIENCE AND NUTRITION			English	Review; Early Access						Athletic performance; fatigue; muscle strength	BENCH PRESS; EXERCISE PERFORMANCE; RESISTANCE EXERCISE; PAIN PERCEPTION; ERGOGENIC AID; INGESTION; POWER; SPORTS; COFFEE; TIME	This study aimed to determine the effects of caffeine supplementation on muscle endurance, maximum strength, and ratings of perceived exertion (RPE) in individuals undergoing strength training with external resistance exercises. A search of three databases (PubMed, LiLACS, and CENTRAL) and gray literature was carried out to find randomized controlled trials, with a double-blind design, which inve…	[Ferreira, Tais Tavares; da Silva, Joao Vitor Farias; Bueno, Nassib Bezerra] Univ Fed Alagoas, Fac Nutr, Campus AC Simoes Ave Lourival Melo Mota S-N, BR-57072900 Maceio, Alagoas, Brazil	Bueno, NB (corresponding author), Univ Fed Alagoas, Fac Nutr, Campus AC Simoes Ave Lourival Melo Mota S-N, BR-57072900 Maceio, Alagoas, Brazil.	nassib.bueno@fanut.ufal.br	Bueno, Nassib B/P-8057-2018	Bueno, Nassib B/0000-0002-3286-0297				56	2	2	2	15	TAYLOR & FRANCIS INC	PHILADELPHIA	530 WALNUT STREET, STE 850, PHILADELPHIA, PA 19106 USA	1040-8398	1549-7852		CRIT REV FOOD SCI	Crit. Rev. Food Sci. Nutr.
J	Agyemang, KJA; Singer, JN; Weems, AJ				Agyemang, Kwame J. A.; Singer, John N.; Weems, Anthony J.			'Agitate! Agitate! Agitate!': Sport as a site for political activism and social change	ORGANIZATION			English	Article						Activism; Black lives matter; organizational theory; race; social change; social movements; sport	ORGANIZATIONS; PERCEPTIONS; MOVEMENTS; TIME; GAME; RACE	Is sport an appropriate forum for activists to engage in political protest? In recent years, this question has been the subject of conversations in households, public spaces such as barbershops and coffee shops, and social media and newsrooms, as various high-profile athletes have used their sport platforms to call attention to various social injustices existing within the US society. The purpose…	[Agyemang, Kwame J. A.] Ohio State Univ, Columbus, OH 43210 USA; [Singer, John N.] Texas A&M Univ, Coll Educ & Human Dev, Divers & Inclus, College Stn, TX 77843 USA; [Singer, John N.] Texas A&M Univ, Coll Educ & Human Dev, Sport Management, College Stn, TX 77843 USA; [Weems, Anthony J.] Western Carolina Univ, Sport Management, Cullowhee, NC 28723 USA	Agyemang, KJA (corresponding author), Ohio State Univ, Columbus, OH 43210 USA.	agyemang.7@osu.edu		Agyemang, Kwame/0000-0003-3420-3837				67	2	2	1	15	SAGE PUBLICATIONS LTD	LONDON	1 OLIVERS YARD, 55 CITY ROAD, LONDON EC1Y 1SP, ENGLAND	1350-5084	1461-7323		ORGANIZATION	Organization	NOV	2020	27	6
J	Egesoy, H; Oksuzoglu, AY				Egesoy, Halit; Oksuzoglu, Aysegul Yapici			The acute effects of caffeine ingestion on reactive agility performance in soccer players	PROGRESS IN NUTRITION			English	Article						Caffeine Ingestion; Athlete; Performance; Reactive Agility	EXERCISE PERFORMANCE; ENERGY DRINKS; SUPPLEMENTATION; SPEED; ENDURANCE	Study Objectives: Caffeine has been shown to provide ergogenic benefits to sports performance. However, limited research is available on the effects of caffeine on agility performance. The study aimed to evaluate the acute effects of caffeine ingestion on reactive agility performance in soccer players. Methods: A total of forty-eight healthy male (age = 16.5 +/- 0.5 years, height = 172.3 +/- 4.5 …	[Egesoy, Halit; Oksuzoglu, Aysegul Yapici] Pamukkale Univ, Fac Sports Sci, Denizli, Turkey	Oksuzoglu, AY (corresponding author), Pamukkale Univ, Fac Sports Sci, Denizli, Turkey.	ayapici@msn.com		Yapici, Aysegul/0000-0003-4243-5507				41	0	0	3	6	MATTIOLI 1885	FIDENZA	VIA DELLA LODESANA 649-SX, FIDENZA, 43046 PR, ITALY	1129-8723			PROG NUTR	Prog. Nutr.	MAY	2020	22			1
J	Gahr, M				Gahr, Maximilian			Caffeine, the most frequently consumed psychostimulant: a narrative review article	FORTSCHRITTE DER NEUROLOGIE PSYCHIATRIE			German	Review						adenosine; coffeinum; coffee; methylxanthines; paraxanthine	ADENOSINE A(2A) RECEPTORS; COGNITIVE PERFORMANCE; SLEEP-DEPRIVATION; DOPAMINE RELEASE; ALLOSTERIC INTERACTIONS; MEDIATED MODULATION; EXECUTIVE FUNCTIONS; NUCLEUS-ACCUMBENS; DOSE CAFFEINE; MOOD MEASURES	Caffeine is the worldwide most frequently consumed psychostimulant. Its availability is nearly unlimited and in Europe it is not subject to state regulation. Apart from its primary role as an ingredient or additive in numerous beverages it also has medical use in apnea of prematurity, as an adjuvant in pain therapy and has regulatory approval for the short- term treatment of symptoms of fatigue. …	[Gahr, Maximilian] Univ Klinikum Ulm, Klin Psychiat & Psychotherapie 3, Leimgrubenweg 12-14, D-89075 Ulm, Germany	Gahr, M (corresponding author), Univ Klinikum Ulm, Klin Psychiat & Psychotherapie 3, Leimgrubenweg 12-14, D-89075 Ulm, Germany.	maximilian.gahr@uni-ulm.de						194	1	1	3	17	GEORG THIEME VERLAG KG	STUTTGART	RUDIGERSTR 14, D-70469 STUTTGART, GERMANY	0720-4299	1439-3522		FORTSCHR NEUROL PSYC	Forschritte Neurol. Psychiatr.	MAY	2020	88	5
J	Ghozayel, M; Ghaddar, A; Farhat, G; Nasreddine, L; Kara, J; Jomaa, L				Ghozayel, Malake; Ghaddar, Ali; Farhat, Ghada; Nasreddine, Lara; Kara, Janine; Jomaa, Lamis			Energy drinks consumption and perceptions among University Students in Beirut, Lebanon: A mixed methods approach	PLOS ONE			English	Article							ALCOHOL-CONSUMPTION; ADOLESCENT; HEALTH; ASSOCIATIONS; MODEL; INTERVENTIONS; PERFORMANCE; BEHAVIORS; BEVERAGES; PATTERNS	Background Energy drinks (ED) are caffeine- and sugar-rich beverages with other ingredients that are marketed for their energy-boosting and performance-enhancing effects. The consumption of these drinks, with and without alcohol, is dramatically increasing worldwide, despite the reported side effects and potential harms to consumers. Few studies, to date, have explored the perceptions and experie…	[Ghozayel, Malake; Nasreddine, Lara; Jomaa, Lamis] Amer Univ Beirut, Dept Nutr & Food Sci, Fac Agr & Food Sci, Beirut, Lebanon; [Ghaddar, Ali] Lebanese Int Univ, Dept Biomed Sci, Beirut, Lebanon; [Farhat, Ghada] Emory Univ, Rollins Sch Publ Hlth, Hubert Dept Global Hlth, Atlanta, GA USA; [Kara, Janine] Yale Univ, Yale Sch Publ Hlth, Social & Behav Sci Dept, New Haven, CT USA	Jomaa, L (corresponding author), Amer Univ Beirut, Dept Nutr & Food Sci, Fac Agr & Food Sci, Beirut, Lebanon.	lj18@aub.edu.lb		Ghaddar, Ali/0000-0001-7261-347X; Jomaa, Lamis/0000-0002-3046-4581	Department of Nutrition and Food Sciences at the American University of Beirut	This study received funding from the Department of Nutrition and Food Sciences at the American University of Beirut in support of graduate student thesis. There was no additional external funding received for this study.		71	3	3	4	6	PUBLIC LIBRARY SCIENCE	SAN FRANCISCO	1160 BATTERY STREET, STE 100, SAN FRANCISCO, CA 94111 USA	1932-6203			PLOS ONE	PLoS One	APR 30	2020	15	4
J	Anderson, DE; German, RE; Harrison, ME; Bourassa, KN; Taylor, CE				Anderson, Dawn E.; German, Rachel E.; Harrison, Megan E.; Bourassa, Keely N.; Taylor, Cara E.			Real and Perceived Effects of Caffeine on Sprint Cycling in Experienced Cyclists	JOURNAL OF STRENGTH AND CONDITIONING RESEARCH			English	Article						anaerobic performance; coffee; placebo	CONTAINING SUPPLEMENT; EXERCISE PERFORMANCE; ANAEROBIC POWER; INGESTION; ENDURANCE; STRENGTH; TIME; CARBOHYDRATE; METABOLISM; SPORT	Anderson, DE, German, RE, Harrison, ME, Bourassa, KN, and Taylor, CE. Real and perceived effects of caffeine on sprint cycling in experienced cyclists. J Strength Cond Res 34(4): 929-933, 2020-Caffeine ingestion before an exercise bout may provide ergogenic effects on anaerobic performance, particularly in trained athletes. However, the degree of influence of caffeine may be coupled with the plac…	[Anderson, Dawn E.; German, Rachel E.; Harrison, Megan E.; Bourassa, Keely N.; Taylor, Cara E.] Taylor Univ, Dept Kinesiol, Upland, IN 46989 USA	Anderson, DE (corresponding author), Taylor Univ, Dept Kinesiol, Upland, IN 46989 USA.	Dawn_Anderson@taylor.edu			Taylor University Faculty Mentored Undergraduate Summer Scholarship	The authors acknowledge the funding provided by Taylor University Faculty Mentored Undergraduate Summer Scholarship.		38	4	4	4	16	LIPPINCOTT WILLIAMS & WILKINS	PHILADELPHIA	TWO COMMERCE SQ, 2001 MARKET ST, PHILADELPHIA, PA 19103 USA	1064-8011	1533-4287		J STRENGTH COND RES	J. Strength Cond. Res.	APR	2020	34	4
J	Young, DR; Sidell, MA; Grandner, MA; Koebnick, C; Troxel, W				Young, Deborah Rohm; Sidell, Margo A.; Grandner, Michael A.; Koebnick, Corinna; Troxel, Wendy			Dietary behaviors and poor sleep quality among young adult women: watch that sugary caffeine!	SLEEP HEALTH			English	Article						Adolescents; Emerging adults; Dietary behaviors; Sleep health	MIDDLE SCHOOL GIRLS; ENERGY DRINKS; COLLEGE-STUDENTS; EATING BEHAVIORS; LIFE-STYLE; HEALTH; CONSUMPTION; DURATION; ASSOCIATION; PATTERNS	Purpose: Associations of dietary patterns with sleep quality have not been sufficiently studied, particularly among young adults. Studying factors associated with sleep quality among young adults are especially important given the significant life changes they are experiencing, which can influence not only sleep quality but also dietary behaviors. Methods: We examined the cross-sectional associat…	[Young, Deborah Rohm; Sidell, Margo A.; Koebnick, Corinna] Kaiser Permanente Southern Calif, Dept Res & Evaluat, 100 S Los Robles,2nd Floor, Pasadena, CA 91101 USA; [Grandner, Michael A.] Univ Arizona, Coll Med, Dept Psychiat, 1501 N Campbell Ave,POB 245002, Tucson, AZ 85724 USA; [Troxel, Wendy] RAND Corp, 4570 Fifth Ave,Suite 600, Pittsburgh, PA 15213 USA	Young, DR (corresponding author), Kaiser Permanente Southern Calif, Dept Res & Evaluat, 100 S Los Robles,2nd Floor, Pasadena, CA 91101 USA.	Deborah.r.young@kp.org			[R01HL119058]	This study was funded by R01HL119058. TheNationalHeart, Lung, and Blood Institute had no role in the study design, the collection, analysis, or interpretation of data, the writing of the report, or the decision to submit the article for publication.		33	4	4	1	2	ELSEVIER	AMSTERDAM	RADARWEG 29, 1043 NX AMSTERDAM, NETHERLANDS	2352-7218	2352-7226		SLEEP HEALTH	Sleep Health	APR	2020	6	2
J	Russo, RG; Northridge, ME; Wu, B; Yi, SLS				Russo, Rienna G.; Northridge, Mary E.; Wu, Bei; Yi, Stella S.			Characterizing Sugar-Sweetened Beverage Consumption for US Children and Adolescents by Race/Ethnicity	JOURNAL OF RACIAL AND ETHNIC HEALTH DISPARITIES			English	Article						Dietary behaviors; Racial disparities; Children; Adolescents	MASS-MEDIA CAMPAIGN; WEIGHT-GAIN; SEDENTARY BEHAVIOR; REDUCE CONSUMPTION; ORAL-HEALTH; DIETARY; OBESITY; RISK; ASSOCIATION; OVERWEIGHT	Objectives To examine racial/ethnic differences in type of SSB most frequently consumed and in correlates of youth sugar-sweetened beverage (SSB) intake. Methods Data were obtained from the National Health and Nutrition Examination Survey (NHANES), 2011-2016, for children and adolescents aged 5-17 years (n = 6507). The main outcome was SSB consumption (i.e., sodas, sweetened fruit drinks, nectars…	[Russo, Rienna G.; Yi, Stella S.] NYU, Sch Med, Dept Populat Hlth, 180 Madison Ave, New York, NY 10016 USA; [Northridge, Mary E.] NYU, Sch Med, Dept Plast Surg, 550 First Ave, New York, NY 10016 USA; [Wu, Bei] NYU, Rory Meyers Coll Nursing, 433 First Ave, New York, NY 10010 USA	Russo, RG (corresponding author), NYU, Sch Med, Dept Populat Hlth, 180 Madison Ave, New York, NY 10016 USA.	Rienna.Russo@nyulangone.org		Wu, Bei/0000-0002-6891-244X; Northridge, Mary/0000-0003-0358-8930; Yi, Stella/0000-0002-9943-2609	National Institute of Dental and Craniofacial Research (NIDCR)United States Department of Health & Human ServicesNational Institutes of Health (NIH) - USANIH National Institute of Dental & Craniofacial Research (NIDCR) [U56DE027447]; NIH/National Institute on Minority Health and Health Disparities [U54MD000538]; National Heart, Lung, and Blood InstituteUnited States Department of Health & Human S…	Partial support for Drs Northridge and Yi was provided by the National Institute of Dental and Craniofacial Research (NIDCR), grant #U56DE027447. Additional support provided by NIH/National Institute on Minority Health and Health Disparities (U54MD000538) and National Heart, Lung, and Blood Institute (R01HL141427). The contents of this publication are solely the responsibility of the authors and …		59	3	3	0	7	SPRINGER INTERNATIONAL PUBLISHING AG	CHAM	GEWERBESTRASSE 11, CHAM, CH-6330, SWITZERLAND	2197-3792	2196-8837		J RACIAL ETHN HEALTH	J. Racial Ethn. Health Disparities	DEC	2020	7	6
J	Somers, KR; Svatikova, A				Somers, Kiran R.; Svatikova, Anna			Cardiovascular and Autonomic Responses to Energy Drinks-Clinical Implications	JOURNAL OF CLINICAL MEDICINE			English	Review						autonomic function; sympathetic activity; catecholamines; blood pressure; energy drinks; caffeine	RED-BULL; CAFFEINE; CONSUMPTION; INGESTION; COFFEE; AGGREGATION; INHIBITION; PLATELET; TAURINE; TRIGGER	There is an increasing consumption of energy drinks both in the United States and worldwide. The components of these beverages are sometimes unclear but commonly include caffeine, sugars, taurine, and B-vitamins. Young people, particularly those engaged in sports, studying, and in the military are especially likely to be consumers of energy drinks. While limited data are available regarding their…	[Somers, Kiran R.] Mayo Clin, Dept Cardiovasc Dis, Rochester, MN 55905 USA; [Svatikova, Anna] Mayo Clin, Dept Cardiovasc Dis, Scottsdale, AZ 85259 USA	Svatikova, A (corresponding author), Mayo Clin, Dept Cardiovasc Dis, Scottsdale, AZ 85259 USA.	kiran.somers@gmail.com; Svatikova.anna@mayo.edu						47	4	4	2	17	MDPI	BASEL	ST ALBAN-ANLAGE 66, CH-4052 BASEL, SWITZERLAND		2077-0383		J CLIN MED	J. Clin. Med.	FEB	2020	9	2
J	Bhatta, S; Janezic, TS; Ratti, C				Bhatta, Sagar; Janezic, Tatjana Stevanovic; Ratti, Cristina			Freeze-Drying of Plant-Based Foods	FOODS			English	Review						freeze-drying; lyophilization; plant-based foods; fruits; vegetables	SEQUENTIAL INFRARED RADIATION; ANTIOXIDANT PROPERTIES; OSMOTIC DEHYDRATION; APPLE SLICES; AGARICUS-BISPORUS; GLASS-TRANSITION; ASCORBIC-ACID; HOT AIR; QUALITY; TEMPERATURE	Vacuum freeze-drying of biological materials is one of the best methods of water removal, with final products of highest quality. The solid state of water during freeze-drying protects the primary structure and the shape of the products with minimal volume reduction. In addition, the lower temperatures in the process allow maximal nutrient and bioactive compound retention. This technique has been…	[Bhatta, Sagar; Janezic, Tatjana Stevanovic] Univ Laval, Inst Nutr & Funct Foods, Dept Sci Bois & Foret, Quebec City, PQ G1V 0A6, Canada; [Ratti, Cristina] Univ Laval, Inst Nutr & Funct Foods, Dept Sols & Genie Agroalimentaire, Quebec City, PQ G1V 0A6, Canada	Ratti, C (corresponding author), Univ Laval, Inst Nutr & Funct Foods, Dept Sols & Genie Agroalimentaire, Quebec City, PQ G1V 0A6, Canada.	sagar.bhatta.1@ulaval.ca; Tatjana.Stevanovic@sbf.ulaval.ca; Cristina.Ratti@fsaa.ulaval.ca			Natural Sciences and Engineering Research Council of Canada: NSERCNatural Sciences and Engineering Research Council of Canada (NSERC) [RGPIN-2017-04774]	Natural Sciences and Engineering Research Council of Canada: NSERC RGPIN-2017-04774-operating grant		142	25	25	15	47	MDPI	BASEL	ST ALBAN-ANLAGE 66, CH-4052 BASEL, SWITZERLAND		2304-8158		FOODS	Foods	JAN	2020	9	1
J	Pickering, C; Grgic, J				Pickering, Craig; Grgic, Jozo			Is Coffee a Useful Source of Caffeine Preexercise?	INTERNATIONAL JOURNAL OF SPORT NUTRITION AND EXERCISE METABOLISM			English	Review						adenosine; ergogenic aid; physical activity; sport performance	PERCEIVED EXERTION; CONSUMER EXPOSURE; INGESTION; PERFORMANCE; EXERCISE; ENDURANCE; CONSUMPTION; FLUID; CARBOHYDRATE; TEMPERATURE	Caffeine is a well-established ergogenic aid, with its performance-enhancing effects demonstrated across a wide variety of exercise modalities. Athletes tend to frequently consume caffeine as a performance enhancement method in training and competition. There are a number of methods available as a means of consuming caffeine around exercise, including caffeine anhydrous, sports drinks, caffeine c…	[Pickering, Craig] Univ Cent Lancashire, Sch Sport & Wellbeing, Inst Coaching & Performance, Preston, Lancs, England; [Grgic, Jozo] Victoria Univ, Inst Hlth & Sport IHES, Melbourne, Vic, Australia	Pickering, C (corresponding author), Univ Cent Lancashire, Sch Sport & Wellbeing, Inst Coaching & Performance, Preston, Lancs, England.	craigpickering1014@hotmail.com						83	1	1	3	9	HUMAN KINETICS PUBL INC	CHAMPAIGN	1607 N MARKET ST, PO BOX 5076, CHAMPAIGN, IL 61820-2200 USA	1526-484X	1543-2742		INT J SPORT NUTR EXE	Int. J. Sport Nutr. Exerc. Metab.	JAN	2020	30	1
J	[Anonymous]				[Anonymous]			Sportingly more efficient after Coffee Consumption	DEUTSCHE LEBENSMITTEL-RUNDSCHAU			German	News Item																	1	0	0	0	0	B BEHES VERLAG GMBH & CO KG	HAMBURG	AVERHOFFSTRASSE 10, HAMBURG, 22085, GERMANY	0012-0413			DEUT LEBENSM-RUNDSCH	Dtsch. Lebensm.-Rundsch.	DEC	2019	115	12
J	Mielgo-Ayuso, J; Marques-Jimenez, D; Refoyo, I; Del Coso, J; Leon-Guereno, P; Calleja-Gonzalez, J				Mielgo-Ayuso, Juan; Marques-Jimenez, Diego; Refoyo, Ignacio; Del Coso, Juan; Leon-Guereno, Patxi; Calleja-Gonzalez, Julio			Effect of Caffeine Supplementation on Sports Performance Based on Differences Between Sexes: A Systematic Review	NUTRIENTS			English	Review						recovery; strength; power; sprint performance; menstrual cycle	SKELETAL-MUSCLE; ENDURANCE PERFORMANCE; INGESTION; STRENGTH; COFFEE; STATE; POWER	Most studies that have shown the positive effects of caffeine supplementation on sports performance have been carried out on men. However, the differences between sexes are evident in terms of body size, body composition, and hormonal functioning, which might cause different outcomes on performance for the same dosage of caffeine intake in men vs. women. The main aim of this systematic review was…	[Mielgo-Ayuso, Juan] Univ Valladolid, Fac Hlth Sci, Dept Biochem Mol Biol & Physiol, Soria 42004, Spain; [Marques-Jimenez, Diego] Deportivo Alaves SAD, Acad Dept, Vitoria 01007, Spain; [Refoyo, Ignacio] Univ Politecn Madrid, Dept Sports, Fac Phys Act & Sports Sci INEF, E-28040 Madrid, Spain; [Del Coso, Juan] Rey Juan Carlos Univ, Ctr Sport Studies, Fuenlabrada 28943, Spain; [Leon-Guereno, Patxi] …	Mielgo-Ayuso, J (corresponding author), Univ Valladolid, Fac Hlth Sci, Dept Biochem Mol Biol & Physiol, Soria 42004, Spain.	juanfrancisco.mielgo@uva.es; dmarques001@ikasle.ehu.eus; ignacio.refoyo@upm.es; juandelcosogarrigos@gmail.com; patxi.leon@deusto.es; julio.calleja.gonzalez@gmail.com	Ayuso, Juan Mielgo/E-7525-2019; Refoyo, Ignacio/M-1126-2014; Del Coso, Juan/AAC-7117-2020; Refoyo, Ignacio/AAG-7040-2021	Ayuso, Juan Mielgo/0000-0002-6554-4602; Refoyo, Ignacio/0000-0001-6450-2454; Del Coso, Juan/0000-0002-5785-984X; Refoyo, Ignacio/0000-0001-6450-2454; Leon-Guereno, Patxi/0000-0003-2772-9128				58	18	18	2	22	MDPI	BASEL	ST ALBAN-ANLAGE 66, CH-4052 BASEL, SWITZERLAND		2072-6643		NUTRIENTS	Nutrients	OCT	2019	11	10
J	Durkalec-Michalski, K; Nowaczyk, PM; Glowka, N; Grygiel, A				Durkalec-Michalski, Krzysztof; Nowaczyk, Paulina M.; Glowka, Natalia; Grygiel, Aleksandra			Dose-dependent effect of caffeine supplementation on judo-specific performance and training activity: a randomized placebo-controlled crossover trial	JOURNAL OF THE INTERNATIONAL SOCIETY OF SPORTS NUTRITION			English	Article						Caffeine; Combat sports; Judo; Physical performance; Special Judo Fitness Test	ANAEROBIC PERFORMANCE; EXERCISE PERFORMANCE; PERCEIVED EXERTION; DOUBLE-BLIND; INGESTION; COFFEE; COMPETITION; RESPONSES; ENDURANCE; CONSUMPTION	Background Caffeine (CAF) supplementation could have a positive impact on physical performance and sport abilities. Nevertheless, the CAF-induced, dose-dependent influence on discipline-specific performance and combat activity in combat sports have not been sufficiently investigated. The aim of this study was to examine the effect of single ingestion of 3, 6, or 9 mg/kg body weight of CAF and pla…	[Durkalec-Michalski, Krzysztof; Nowaczyk, Paulina M.; Glowka, Natalia; Grygiel, Aleksandra] Poznan Univ Life Sci, Inst Human Nutr & Dietet, Wojska Polskiego 31, PL-60624 Poznan, Poland; [Durkalec-Michalski, Krzysztof] Poznan Univ Phys Educ, Dept Food & Nutr, Krolowej Jadwigi 27-39, PL-61871 Poznan, Poland	Durkalec-Michalski, K (corresponding author), Poznan Univ Life Sci, Inst Human Nutr & Dietet, Wojska Polskiego 31, PL-60624 Poznan, Poland.	durkmich@up.poznan.pl	Glowka, Natalia/AAS-5803-2020; Durkalec-Michalski, Krzysztof/AAA-9778-2019	Glowka, Natalia/0000-0001-8449-7162; Durkalec-Michalski, Krzysztof/0000-0002-5041-2981; Nowaczyk, Paulina/0000-0001-7724-022X	Poznan University of Life Sciences; Ministry of Science and Higher EducationMinistry of Science and Higher Education, PolandEuropean Commission [005/RID/2018/19]; Poznan University of Physical Education	This study was funded by the internal sources (statutory funds) of the Poznan University of Life Sciences. The publication was co-finansed within the framework of Ministry of Science and Higher Education programme as Regional Initiative Excellence in years 2019-2022 (project number 005/RID/2018/19) and internal financial sources of the Poznan University of Physical Education.		62	5	5	0	12	BMC	LONDON	CAMPUS, 4 CRINAN ST, LONDON N1 9XW, ENGLAND		1550-2783		J INT SOC SPORT NUTR	J. Int. Soc. Sport Nutr.	SEP 5	2019	16	1
J	Leider, J; Powell, LM				Leider, Julien; Powell, Lisa M.			Sugar-sweetened beverage prices: Variations by beverage, food store, and neighborhood characteristics, 2017	PREVENTIVE MEDICINE REPORTS			English	Article						Sugar-sweetened beverages; Price; Sugar-sweetened beverage tax		Sugar-sweetened beverage (SSB) consumption is associated with obesity, type 2 diabetes, and cardiovascular disease. A number of U.S. jurisdictions have levied volume-based specific SSB taxes. This study estimated baseline mean SSB prices across categories and sizes as this will help to determine the percentage increase in price resulting from the imposition of specific taxes. Data on food store S…	[Leider, Julien; Powell, Lisa M.] Univ Illinois, Inst Hlth Res & Policy, 1747 W Roosevelt Rd,M-C 275, Chicago, IL 60608 USA; [Powell, Lisa M.] Univ Illinois, Div Hlth Policy & Adm, Sch Publ Hlth, 1603 W Taylor St,M-C 923, Chicago, IL 60612 USA	Leider, J (corresponding author), Univ Illinois, Inst Hlth Res & Policy, 1747 W Roosevelt Rd,M-C 275, Chicago, IL 60608 USA.	jleide2@uic.edu; powelll@uic.edu			Bloomberg Philanthropies' Obesity Prevention Initiative [49255]; University of Illinois at Chicago Center for Clinical and Translational Science [UL1TR002003]	This work was supported by the Bloomberg Philanthropies' Obesity Prevention Initiative (www.bloomberg.org) [grant number 49255]. The contents of this publication do not necessarily reflect the view or policies of Bloomberg Philanthropies. Access to the REDCap data system (used to record store audit data) was provided by the University of Illinois at Chicago Center for Clinical and Translational S…		44	3	3	0	0	ELSEVIER	AMSTERDAM	RADARWEG 29, 1043 NX AMSTERDAM, NETHERLANDS		2211-3355		PREV MED REP	Prev. Med. Rep.	SEP	2019	15
J	Marriott, BP; Hunt, KJ; Malek, AM; Newman, JC				Marriott, Bernadette P.; Hunt, Kelly J.; Malek, Angela M.; Newman, Jill C.			Trends in Intake of Energy and Total Sugar from Sugar-Sweetened Beverages in the United States among Children and Adults, NHANES 2003-2016	NUTRIENTS			English	Article						NHANES; SSBs; energy; total sugar; trends; children; adults	WEIGHT-GAIN; CONSUMPTION; ASSOCIATION; HEALTH	Consumption of sugar-sweetened beverages (SSBs) increases total caloric intake, is linked to cardiometabolic outcomes as well as dental caries, and sugar in SSBs is associated with mortality and frailty among adults. We describe energy and total sugar intake trends among the United States (US) population from SSBs, soft drinks, other beverage groups, and the total diet based on the first 24-h rec…	[Marriott, Bernadette P.; Newman, Jill C.] Med Univ South Carolina, Dept Med, 114 Doughty St, Charleston, SC 29425 USA; [Marriott, Bernadette P.] Med Univ South Carolina, Dept Psychiat & Behav Sci, 171 Ashley Ave, Charleston, SC 29425 USA; [Hunt, Kelly J.; Malek, Angela M.] Med Univ South Carolina, Dept Publ Hlth Sci, 135 Cannon St, Charleston, SC 29425 USA	Marriott, BP (corresponding author), Med Univ South Carolina, Dept Med, 114 Doughty St, Charleston, SC 29425 USA.; Marriott, BP (corresponding author), Med Univ South Carolina, Dept Psychiat & Behav Sci, 171 Ashley Ave, Charleston, SC 29425 USA.	marriobp@musc.edu		Malek, Angela/0000-0001-5691-5347	American Beverage Association [8C570-01]	This work was supported by contract #8C570-01 from the American Beverage Association to the Medical University of South Carolina. The American Beverage Association representative participated in the development of research study questions, but the American Beverage Association had no influence on the conduct of the study, had no access to study data prior to analysis, and had no influence on the …		31	18	18	2	4	MDPI	BASEL	ST ALBAN-ANLAGE 66, CH-4052 BASEL, SWITZERLAND		2072-6643		NUTRIENTS	Nutrients	SEP	2019	11	9
J	Pickering, C; Grgic, J				Pickering, Craig; Grgic, Jozo			Caffeine and Exercise: What Next?	SPORTS MEDICINE			English	Review							CYCLING TIME TRIAL; IMPROVES PHYSICAL PERFORMANCE; CYTOCHROME-P450 CYP1A2 GENE; 2000-M ROWING PERFORMANCE; SKELETAL-MUSCLE; JET-LAG; ENDURANCE PERFORMANCE; COGNITIVE PERFORMANCE; COFFEE CONSUMPTION; SPRINT PERFORMANCE	Caffeine is a widely utilized performance-enhancing supplement used by athletes and non-athletes alike. In recent years, a number of meta-analyses have demonstrated that caffeine's ergogenic effects on exercise performance are well-established and well-replicated, appearing consistent across a broad range of exercise modalities. As such, it is clear that caffeine is an ergogenic aidbut can we fur…	[Pickering, Craig] Univ Cent Lancashire, Inst Coaching & Performance, Sch Sport & Wellbeing, Fylde Rd, Preston PR1 2HE, Lancs, England; [Pickering, Craig] Prenet DNAFit Res Ctr, London, England; [Grgic, Jozo] Victoria Univ, Inst Hlth & Sport IHES, Melbourne, Vic, Australia	Pickering, C (corresponding author), Univ Cent Lancashire, Inst Coaching & Performance, Sch Sport & Wellbeing, Fylde Rd, Preston PR1 2HE, Lancs, England.; Pickering, C (corresponding author), Prenet DNAFit Res Ctr, London, England.	craig@dnafit.com						221	37	37	3	31	ADIS INT LTD	NORTHCOTE	5 THE WAREHOUSE WAY, NORTHCOTE 0627, AUCKLAND, NEW ZEALAND	0112-1642	1179-2035		SPORTS MED	Sports Med.	JUL	2019	49	7
J	Zeiss, J; Carlson, L; Ball, AD				Zeiss, Jessica; Carlson, Les; Ball, Allen Dwayne			Uncalculated First-Party Externalities Given a Beverage Tax	SOCIAL SCIENCE QUARTERLY			English	Article							ARTIFICIAL SWEETENERS; UNITED-STATES; EXCISE TAX; IMPACT; OBESITY; CONSUMPTION; CIGARETTES; ASPARTAME; CONJOINT; GLUCOSE	With many characterizing obesity as a national priority, the U.S. government is considering a 1-, 2-, or 3-cents-per-ounce (cpo) federal sin tax on soda products. ObjectiveBecause prior research finds that consumers substitute equally, if not more, dangerous nicotine products with a tobacco sin tax and common alcohol-like household goods with alcohol prohibition, this research sets out to determi…	[Zeiss, Jessica] Ball State Univ, Miller Coll Business, Muncie, IN 47306 USA; [Carlson, Les; Ball, Allen Dwayne] Univ Nebraska, Lincoln, NE USA	Zeiss, J (corresponding author), Ball State Univ, 2000 W Univ Ave, Muncie, IN 47306 USA.	jgmikeska@bsu.edu						63	1	1	0	1	WILEY	HOBOKEN	111 RIVER ST, HOBOKEN 07030-5774, NJ USA	0038-4941	1540-6237		SOC SCI QUART	Soc. Sci. Q.	MAY	2019	100	3
J	Czajkowska, M; Plinta, R; Rutkowska, M; Brzek, A; Skrzypulec-Plinta, V; Drosdzol-Cop, A				Czajkowska, Mariola; Plinta, Ryszard; Rutkowska, Magdalena; Brzek, Anna; Skrzypulec-Plinta, Violetta; Drosdzol-Cop, Agnieszka			Menstrual Cycle Disorders in Professional Female Rhythmic Gymnasts	INTERNATIONAL JOURNAL OF ENVIRONMENTAL RESEARCH AND PUBLIC HEALTH			English	Article						rhythmic gymnastics; menstruation disorders; premenstrual syndrome; premenstrual dysphoric disorder	PREMENSTRUAL DYSPHORIC DISORDER; FUNCTIONAL HYPOTHALAMIC AMENORRHEA; ATHLETE TRIAD; PREVALENCE	The aim of this research was to compare menstrual cycles, menstrual disorders, and the prevalence of premenstrual syndrome (PMS)and premenstrual dysphoric disorder (PMDD) in professional female gymnasts and their peers who donot practice any sport, and to identify factors causing a predisposition to premenstrual tension syndrome and premenstrual dysphoric disorders in both groups. The prospective…	[Czajkowska, Mariola; Plinta, Ryszard; Rutkowska, Magdalena; Brzek, Anna; Skrzypulec-Plinta, Violetta; Drosdzol-Cop, Agnieszka] Med Univ Silesia, Chair Womans Hlth, Ul Med 12, PL-40752 Katowice, Poland	Drosdzol-Cop, A (corresponding author), Med Univ Silesia, Chair Womans Hlth, Ul Med 12, PL-40752 Katowice, Poland.	czajkowskamariola@op.pl; ryszardplinta@wp.pl; magdalenawodarska@poczta.fm; aniabrzek@gmail.com; skrzypulec-plinta@o2.pl; cor111@poczta.onet.pl	Drosdzol-Cop, Agnieszka/AAF-8878-2019	Drosdzol-Cop, Agnieszka/0000-0003-1249-5840; Brzek, Anna/0000-0002-2321-2888; Skrzypulec-Plinta, Violetta/0000-0001-6205-4627; Plinta, Ryszard/0000-0003-0934-6625				28	5	5	1	12	MDPI	BASEL	ST ALBAN-ANLAGE 66, CH-4052 BASEL, SWITZERLAND	1661-7827	1660-4601		INT J ENV RES PUB HE	Int. J. Environ. Res. Public Health	APR 2	2019	16	8
J	Castillo, D; Dominguez, R; Rodriguez-Fernandez, A; Raya-Gonzalez, J				Castillo, Daniel; Dominguez, Raul; Rodriguez-Fernandez, Alejandro; Raya-Gonzalez, Javier			Effects of Caffeine Supplementation on Power Performance in a Flywheel Device: A Randomised, Double-Blind Cross-Over Study	NUTRIENTS			English	Article						supplement; coffee; ergogenic aid; exercise; resistance exercise; resistance training; sport; squat; strength	DIETARY-SUPPLEMENTS; MUSCLE; STRENGTH; EXERCISE; INGESTION; RESPONSES; FATIGUE	Despite the demonstrated evidence of the importance of eccentric contractions in sports performance, no research has evaluated the ergogenic effects of caffeine on this type of contraction means during flywheel exercises. Therefore, the aims of the present study were to compare the power outcomes, using different inertial loads, between caffeine and placebo conditions. Twenty-four young, healthy,…	[Castillo, Daniel; Dominguez, Raul; Rodriguez-Fernandez, Alejandro; Raya-Gonzalez, Javier] Univ Isabel I, Fac Ciencias Salud, Burgos 09001, Spain	Dominguez, R (corresponding author), Univ Isabel I, Fac Ciencias Salud, Burgos 09001, Spain.	daniel.castillo@ui1.es; raul.dominguez@ui1.es; alejandro.rodriguez.fernandez@ui1.es; javier.raya@ui1.es	Rodriguez-Fernandez, Alejandro/AAL-1749-2020; Raya-Gonzalez, Javier/ABG-3372-2020; Dominguez, Raul/AAA-9363-2020	Rodriguez-Fernandez, Alejandro/0000-0002-0893-7573; Raya-Gonzalez, Javier/0000-0002-3570-7159; Dominguez, Raul/0000-0002-6891-391X; Castillo, Daniel/0000-0002-4159-6475				45	12	12	1	6	MDPI	BASEL	ST ALBAN-ANLAGE 66, CH-4052 BASEL, SWITZERLAND	2072-6643			NUTRIENTS	Nutrients	FEB	2019	11	2
J	Park, S; Ayala, GX; Sharkey, JR; Blanck, HM				Park, Sohyun; Ayala, Guadalupe X.; Sharkey, Joseph R.; Blanck, Heidi M.			Knowledge of Health Conditions Associated With Sugar-Sweetened Beverage Intake Is Low Among US Hispanic Adults	AMERICAN JOURNAL OF HEALTH PROMOTION			English	Article						sugar-sweetened beverages; knowledge; Hispanic adults; sociodemographic characteristics	CORONARY-HEART-DISEASE; RISK-FACTORS; CONSUMPTION; ACCULTURATION; PERCEPTIONS; PREVALENCE; BEHAVIORS; WEIGHT; STATES	Purpose: To examine associations between knowledge of health conditions and sugar-sweetened beverage (SSB) intake among Hispanic adults. Design: Quantitative, cross-sectional study. Setting: The 2015 Estilos survey data. Participants: One thousand US Hispanic adults (>= 18 years). Measures: The outcome variable was frequency of SSB intake (regular soda, fruit drink, sports/energy drink, and sweet…	[Park, Sohyun; Blanck, Heidi M.] Ctr Dis Control & Prevent, Div Nutr Phys Act & Obes, Natl Ctr Chron Dis Prevent & Hlth Promot, 4770 Buford Highway NE,Mailstop F77, Atlanta, GA 30341 USA; [Ayala, Guadalupe X.] SDSU, Coll Hlth & Human Serv, San Diego, CA USA; [Ayala, Guadalupe X.] Inst Behav & Community Hlth, San Diego, CA USA; [Sharkey, Joseph R.] Texas A&M Univ, Hlth Promot & Community Hlth Sci,…	Park, S (corresponding author), Ctr Dis Control & Prevent, Div Nutr Phys Act & Obes, Natl Ctr Chron Dis Prevent & Hlth Promot, 4770 Buford Highway NE,Mailstop F77, Atlanta, GA 30341 USA.	spark3@cdc.gov			Intramural CDC HHS [CC999999] Funding Source: Medline			35	7	7	1	7	SAGE PUBLICATIONS INC	THOUSAND OAKS	2455 TELLER RD, THOUSAND OAKS, CA 91320 USA	0890-1171	2168-6602		AM J HEALTH PROMOT	Am. J. Health Promot.	JAN	2019	33	1
J	Paul, KC; Chuang, YH; Shih, IF; Keener, A; Bordelon, Y; Bronstein, JM; Ritz, B				Paul, Kimberly C.; Chuang, Yu-Hsuan; Shih, I-Fan; Keener, Adrienne; Bordelon, Yvette; Bronstein, Jeff M.; Ritz, Beate			The association between lifestyle factors and Parkinson's disease progression and mortality	MOVEMENT DISORDERS			English	Article						alcohol; coffee; cognition; Parkinson's disease; progression	ALL-CAUSE MORTALITY; PHYSICAL-ACTIVITY; CIGARETTE-SMOKING; COFFEE-DRINKING; CAFFEINE; RISK; METAANALYSIS; EXERCISE; CONSUMPTION; SCORES	BackgroundLifestyle factors may contribute to the development of Parkinson's disease, but little is known about factors that influence progression. The objective of the current study was to examine whether caffeine or alcohol consumption, physical activity, or cigarette smoking is associated with progression and survival among PD patients. MethodsWe assessed lifelong coffee, tea, and alcohol cons…	[Paul, Kimberly C.; Chuang, Yu-Hsuan; Shih, I-Fan; Ritz, Beate] UCLA, Dept Epidemiol, Fielding Sch Publ Hlth, Los Angeles, CA 90095 USA; [Keener, Adrienne; Bordelon, Yvette; Bronstein, Jeff M.; Ritz, Beate] David Geffen Sch Med, Dept Neurol, Los Angeles, CA USA	Ritz, B (corresponding author), UCLA, Epidemiol, Box 951772, Los Angeles, CA 90095 USA.	britz@ucla.edu		Paul, Kimberly/0000-0002-4476-2352	National Institute of Environmental Health ScienceUnited States Department of Health & Human ServicesNational Institutes of Health (NIH) - USANIH National Institute of Environmental Health Sciences (NIEHS) [F32-ES028087, R01-ES010544, U54-ES012078]; American Parkinson's Disease Association (APDA); Veterans Administration Healthcare System (SW PADRECC); Levine Foundation; Parkinson Alliance; NATIO…	This work was supported by the National Institute of Environmental Health Science (grant numbers F32-ES028087, R01-ES010544, U54-ES012078), the American Parkinson's Disease Association (APDA), the Veterans Administration Healthcare System (SW PADRECC), the Levine Foundation, and the Parkinson Alliance.		34	23	23	4	10	WILEY	HOBOKEN	111 RIVER ST, HOBOKEN 07030-5774, NJ USA	0885-3185	1531-8257		MOVEMENT DISORD	Mov. Disord.	JAN	2019	34	1
J	Shabir, A; Hooton, A; Tallis, J; Higgins, MF				Shabir, Akbar; Hooton, Andy; Tallis, Jason; Higgins, Matthew F.			The Influence of Caffeine Expectancies on Sport, Exercise, and Cognitive Performance	NUTRIENTS			English	Review						Caffeine; placebo; sport; exercise; health; expectancy; cognitions	BLOOD-PRESSURE; HEART-RATE; CYP1A2 GENOTYPE; PLACEBO; EXPECTATION; COFFEE; STRENGTH; STRESS; MOOD; RISK	Caffeine (CAF) is widely consumed across sport and exercise for its reputed ergogenic properties, including central nervous stimulation and enhanced muscular force development. However, expectancy and the related psychological permutations that are associated with oral CAF ingestion are generally not considered in most experimental designs and these could be important in understanding if/how CAF …	[Shabir, Akbar; Hooton, Andy; Higgins, Matthew F.] Univ Derby, Sport Outdoor & Exercise Sci, Kedleston Campus,Kedleston Rd, Derby DE22 1GB, England; [Tallis, Jason] Coventry Univ, Ctr Appl Biol & Exercise Sci, Priory St, Coventry CV1 5FB, W Midlands, England	Higgins, MF (corresponding author), Univ Derby, Sport Outdoor & Exercise Sci, Kedleston Campus,Kedleston Rd, Derby DE22 1GB, England.	a.shabir2@derby.ac.uk; a.hooton@derby.ac.uk; ab0289@coventry.ac.uk; m.higgins@derby.ac.uk		Shabir, Akbar/0000-0002-0261-6226; Tallis, Jason/0000-0001-8904-2693; Higgins, Matthew/0000-0002-1051-7850				89	25	25	1	28	MDPI	BASEL	ST ALBAN-ANLAGE 66, CH-4052 BASEL, SWITZERLAND		2072-6643		NUTRIENTS	Nutrients	OCT	2018	10	10
J	Miller, KE; Dermen, KH; Lucke, JF				Miller, Kathleen E.; Dermen, Kurt H.; Lucke, Joseph F.			Caffeinated Energy Drink Use by US Adolescents Aged 13-17: A National Profile	PSYCHOLOGY OF ADDICTIVE BEHAVIORS			English	Article						energy drinks; caffeine; adolescents; substance use	SECONDARY-SCHOOL STUDENTS; COLLEGE-STUDENTS; YOUNG-ADULTS; ALCOHOL-USE; CONSUMPTION PATTERNS; HEALTH; RISK; CHILDREN; ASSOCIATIONS; RELIABILITY	The present study examined the national prevalence and distribution of adolescent use of caffeinated energy drinks, assessing variations in sociodemographic characteristics, personality traits, lifestyles, and patterns of alcohol and caffeine use. A cross-sectional survey was conducted in May 2014, using a nationally representative sample of 1,032 U.S. early (aged 13-15; n = 602) and middle adole…	[Miller, Kathleen E.; Dermen, Kurt H.; Lucke, Joseph F.] SUNY Buffalo, Res Inst Addict, Buffalo, NY USA; [Miller, Kathleen E.] DYouville Coll, Dept Sociol, 320 Porter Ave, Buffalo, NY 14201 USA	Miller, KE (corresponding author), DYouville Coll, Dept Sociol, 320 Porter Ave, Buffalo, NY 14201 USA.	millerk@dyc.edu	Dermen, Kurt/J-7484-2013	Miller, Kathleen/0000-0002-9561-9572	National Institute on Alcoholism and Alcohol AbuseUnited States Department of Health & Human ServicesNational Institutes of Health (NIH) - USANIH National Institute on Alcohol Abuse & Alcoholism (NIAAA) [R01 AA021395]; NATIONAL INSTITUTE ON ALCOHOL ABUSE AND ALCOHOLISMUnited States Department of Health & Human ServicesNational Institutes of Health (NIH) - USANIH National Institute on Alcohol Abus…	This research was supported by Grant R01 AA021395 to Kathleen E. Miller from the National Institute on Alcoholism and Alcohol Abuse.		58	9	11	1	24	EDUCATIONAL PUBLISHING FOUNDATION-AMERICAN PSYCHOLOGICAL ASSOC	WASHINGTON	750 FIRST ST, NE, WASHINGTON, DC 20002-4242 USA	0893-164X	1939-1501		PSYCHOL ADDICT BEHAV	Psychol. Addict. Behav.	SEP	2018	32	6
J	Tripette, J; Murakami, H; Hara, H; Kawakami, R; Gando, Y; Ohno, H; Miyatake, N; Miyachi, M				Tripette, Julien; Murakami, Haruka; Hara, Hidemi; Kawakami, Ryoko; Gando, Yuko; Ohno, Harumi; Miyatake, Nobuyuki; Miyachi, Motohiko			Caffeine Consumption Is Associated With Higher Level of Physical Activity in Japanese Women	INTERNATIONAL JOURNAL OF SPORT NUTRITION AND EXERCISE METABOLISM			English	Article						active lifestyle; coffee; health promotion; nutritional support; physical fitness	EXERCISE; ADULTS; METABOLISM; PREGNANCY; RECORDS; HEALTH; RISK	Caffeine has been described as a sports performance-enhancing substance. However, it is unclear whether it can increase the level of physical activity (PA) in nonathletic individuals. This study investigates the relationship between daily caffeine consumption and (a) daily PA/fitness or (b) intervention-induced changes in PA in women and men. On the basis of responses to a dietary habit questionn…	[Tripette, Julien] Ochanomizu Univ, Dept Human & Environm Sci, Tokyo, Japan; [Tripette, Julien; Murakami, Haruka; Hara, Hidemi; Gando, Yuko; Ohno, Harumi; Miyachi, Motohiko] Natl Inst Biomed Innovat Hlth & Nutr, Dept Phys Act Res, Tokyo, Japan; [Kawakami, Ryoko] Waseda Univ, Fac Sport Sci, Tokorozawa, Saitama, Japan; [Miyatake, Nobuyuki] Kagawa Univ, Fac Med, Miki, Kagawa, Japan	Tripette, J (corresponding author), Ochanomizu Univ, Dept Human & Environm Sci, Tokyo, Japan.; Tripette, J (corresponding author), Natl Inst Biomed Innovat Hlth & Nutr, Dept Phys Act Res, Tokyo, Japan.	tripette.julien@ocha.ac.jp	Kawakami, Ryoko/K-8149-2019; tripette, julien/AAC-5414-2019	Kawakami, Ryoko/0000-0001-8211-1553; tripette, julien/0000-0002-5669-5337; Murakami, Haruka/0000-0001-9160-0033	Kao Corp., Japan; Nestle Nutrition Council, Japan; Grants-in-Aid for Scientific ResearchMinistry of Education, Culture, Sports, Science and Technology, Japan (MEXT)Japan Society for the Promotion of ScienceGrants-in-Aid for Scientific Research (KAKENHI) [15K01510] Funding Source: KAKEN	The authors would like to acknowledge Kao Corp., Japan and the Nestle Nutrition Council, Japan for their support to H. Murakami and J. Tripette The sponsors did not interfere in the collection, analysis and interpretation of data, in the writing of the report, and in the decision to submit the article for publication. The authors declare no conflict of interest. The study was designed by H. Murak…		16	9	9	0	14	HUMAN KINETICS PUBL INC	CHAMPAIGN	1607 N MARKET ST, PO BOX 5076, CHAMPAIGN, IL 61820-2200 USA	1526-484X	1543-2742		INT J SPORT NUTR EXE	Int. J. Sport Nutr. Exerc. Metab.	SEP	2018	28	5
J	Anderson, DE; LeGrand, SE; McCart, RD				Anderson, Dawn E.; LeGrand, Sarah E.; McCart, Reece D.			EFFECT OF CAFFEINE ON SPRINT CYCLING IN EXPERIENCED CYCLISTS	JOURNAL OF STRENGTH AND CONDITIONING RESEARCH			English	Article						coffee; Wingate; anaerobic power	ANAEROBIC POWER; PERFORMANCE; INGESTION; EXERCISE; SUPPLEMENTATION; RESPONSES; SPORTS; METABOLISM; EPHEDRINE; STRENGTH	Research regarding the ergogenic effects of caffeine (CAF) in anaerobic activity remains inconclusive. However, some researchers have found significant improvements in anaerobic performance when testing specifically trained athletes. A double-blind, placebo-controlled, counterbalanced, cross-over design was implemented to assess the impact of CAF on a 30-second Wingate Anaerobic Test (WAnT) in ex…	[Anderson, Dawn E.; LeGrand, Sarah E.; McCart, Reece D.] Taylor Univ, Kinesiol Dept, Upland, IN 46989 USA	Anderson, DE (corresponding author), Taylor Univ, Kinesiol Dept, Upland, IN 46989 USA.	Dawn_Anderson@taylor.edu			Taylor University Faculty Mentored Undergraduate Summer Scholarship	Taylor University Faculty Mentored Undergraduate Summer Scholarship.		35	7	7	1	30	LIPPINCOTT WILLIAMS & WILKINS	PHILADELPHIA	TWO COMMERCE SQ, 2001 MARKET ST, PHILADELPHIA, PA 19103 USA	1064-8011	1533-4287		J STRENGTH COND RES	J. Strength Cond. Res.	AUG	2018	32	8
J	Lundeen, EA; Park, S; Dooyema, C; Blanck, HM				Lundeen, Elizabeth A.; Park, Sohyun; Dooyema, Carrie; Blanck, Heidi M.			Total Sugar-Sweetened Beverage Intake Among US Adults Was Lower When Measured Using a 1-Question Versus 4-Question Screener	AMERICAN JOURNAL OF HEALTH PROMOTION			English	Article						sugar-sweetened beverages; measuring consumption; screener questions; food frequency questionnaire-style questions; population surveillance	FOOD FREQUENCY QUESTIONNAIRE; UNITED-STATES; CONSUMPTION; AGREEMENT	Purpose: To compare the performance of a 1-question survey screener measuring total sugar-sweetened beverage (SSB) intake to a screener measuring SSB types separately using 4 questions. Design: Cross-sectional. Setting: Web-based 2014 SummerStyles survey. Participants: A total of 4167 US adults (>= 18 years). Measures: Frequency of SSB intake measured using a 1-question screener was compared to f…	[Lundeen, Elizabeth A.; Park, Sohyun; Dooyema, Carrie; Blanck, Heidi M.] Ctr Dis Control & Prevent, Natl Ctr Chron Dis Prevent & Hlth Promot, Div Nutr Phys Act & Obes, 4770 Buford Highway NE, Atlanta, GA 30341 USA	Lundeen, EA (corresponding author), Ctr Dis Control & Prevent, Natl Ctr Chron Dis Prevent & Hlth Promot, Div Nutr Phys Act & Obes, 4770 Buford Highway NE, Atlanta, GA 30341 USA.	yxj4@cdc.gov		Park, Sohyun/0000-0002-8192-7048	Intramural CDC HHS [CC999999] Funding Source: Medline			19	1	1	0	0	SAGE PUBLICATIONS INC	THOUSAND OAKS	2455 TELLER RD, THOUSAND OAKS, CA 91320 USA	0890-1171	2168-6602		AM J HEALTH PROMOT	Am. J. Health Promot.	JUL	2018	32	6			SI
J	Park, S; Lundeen, EA; Pan, LP; Blanck, HM				Park, Sohyun; Lundeen, Elizabeth A.; Pan, Liping; Blanck, Heidi M.			Impact of Knowledge of Health Conditions on Sugar-Sweetened Beverage Intake Varies Among US Adults	AMERICAN JOURNAL OF HEALTH PROMOTION			English	Article						sugar-sweetened beverages; knowledge; adults; sociodemographic characteristics	CORONARY-HEART-DISEASE; CONSUMPTION; RISK; PERCEPTIONS; ADOLESCENTS; LITERACY; WEIGHT; MEN	Purpose: This study examined associations between knowledge of sugar-sweetened beverage (SSB)-related health conditions and SSB intake among US adults. Design: Quantitative, cross-sectional study. Subject: The 2014 SummerStyles survey data for 4163 US adults (>= 18 years) were used. Measures: The outcome measure was frequency of SSB intake (regular soda, fruit drinks, sports or energy drinks, swe…	[Park, Sohyun; Lundeen, Elizabeth A.; Pan, Liping; Blanck, Heidi M.] Ctr Dis Control & Prevent, Natl Ctr Chron Dis Prevent & Hlth Promot, Div Nutr Phys Act & Obes, 4770 Buford Highway NE, Atlanta, GA 30341 USA	Park, S (corresponding author), Ctr Dis Control & Prevent, Natl Ctr Chron Dis Prevent & Hlth Promot, Div Nutr Phys Act & Obes, 4770 Buford Highway NE, Atlanta, GA 30341 USA.	spark3@cdc.gov		Pan, Liping/0000-0003-0926-8719; Park, Sohyun/0000-0002-8192-7048	Intramural CDC HHS [CC999999] Funding Source: Medline			28	10	10	0	8	SAGE PUBLICATIONS INC	THOUSAND OAKS	2455 TELLER RD, THOUSAND OAKS, CA 91320 USA	0890-1171	2168-6602		AM J HEALTH PROMOT	Am. J. Health Promot.	JUL	2018	32	6			SI
J	Tegegne, WA; Moyle, BD; Becken, S				Tegegne, Wondowossen Anteneh; Moyle, Brent D.; Becken, Susanne			A qualitative system dynamics approach to understanding destination image	JOURNAL OF DESTINATION MARKETING & MANAGEMENT			English	Article						Destination; Image; Ethiopia; Competitiveness; Qualitative system dynamics	SPORT TOURISTS; WATER; SUSTAINABILITY; THINKING; MODEL; CHALLENGES; AFRICA; ISLAND; DECAY; CITY	Destination image formation is a complex, multifaceted process that has been examined extensively by tourism scholars. However, previous studies often used a predetermined list of tourism-specific attributes to measure destination image, leading to a lack of empirical research on destination image as a holistic concept. Consequently, this paper employed a qualitative system dynamics approach to i…	[Tegegne, Wondowossen Anteneh; Moyle, Brent D.; Becken, Susanne] Griffith Univ, Griffith Inst Tourism, Nathan, Qld, Australia	Tegegne, WA (corresponding author), Griffith Univ, Griffith Inst Tourism, Nathan, Qld, Australia.	wondowossen.tegegne@griffithuni.edu.au		Moyle, Brent/0000-0002-8945-3086; Becken, Susanne/0000-0002-3348-2750				78	22	23	5	33	ELSEVIER	AMSTERDAM	RADARWEG 29, 1043 NX AMSTERDAM, NETHERLANDS	2212-571X			J DESTIN MARK MANAGE	J. Destin. Mark. Manag.	JUN	2018	8
J	de Souza, MEDA; da Costa, KVT; Menezes, PD				Di Cavalcanti Alves de Souza, Maria Eduarda; Teixeira da Costa, Klinger Vagner; Menezes, Pedro de Lemos			Effect of caffeine on vestibular evoked myogenic potential: a systematic review with meta-analysis	BRAZILIAN JOURNAL OF OTORHINOLARYNGOLOGY			English	Review						Vestibular function tests; Coffee; Evoked motor potential; Vestibular nerve	EXERCISE; METABOLISM; SPORTS	Introduction : Caffeine can be considered the most consumed drug by adults worldwide, and can be found in several foods, such as chocolate, coffee, tea, soda and others. Overall, caffeine in moderate doses, results in increased physical and intellectual productivity, increases the capacity of concentration and reduces the time of reaction to sensory stimuli. On the other hand, high doses can caus…	[Di Cavalcanti Alves de Souza, Maria Eduarda; Teixeira da Costa, Klinger Vagner] Univ Fed Alagoas UFAL, Rede Nordeste Biotecnol RENORBIO, Biotecnol Saude, Maceio, AL, Brazil; [Menezes, Pedro de Lemos] Univ Estadual Ciencias Saude Alagoas UNCISAL, Maceio, AL, Brazil	de Souza, MEDA (corresponding author), Univ Fed Alagoas UFAL, Rede Nordeste Biotecnol RENORBIO, Biotecnol Saude, Maceio, AL, Brazil.	grupodepesquisalatec@gmail.com	Menezes, Pedro/I-2725-2012	Menezes, Pedro/0000-0003-1999-5055				27	2	2	0	12	ASSOC BRASILEIRA OTORRINOLARINGOLOGIA & CIRURGIA CERVICOFACIAL	SAO PAULO	AV INDIANOPOLOS 740, MOEMA, SAO PAULO, SP 04062-001, BRAZIL	1808-8694	1808-8686		BRAZ J OTORHINOLAR	Braz. J. Otorhinolaryngol.	MAY-JUN	2018	84	3
J	Loureiro, LMR; Reis, CEG; da Costa, THM				Rodrigues Loureiro, Lais Monteiro; Goncalves Reis, Caio Eduardo; Macedo da Costa, Teresa Helena			Effects of Coffee Components on Muscle Glycogen Recovery: A Systematic Review	INTERNATIONAL JOURNAL OF SPORT NUTRITION AND EXERCISE METABOLISM			English	Review						exercise; glucose; insulin; sports nutrition	RAT SKELETAL-MUSCLE; ACTIVATED PROTEIN-KINASE; GLUCOSE-TOLERANCE TEST; EXERCISE PERFORMANCE; ABSOLUTE BIOAVAILABILITY; EXHAUSTIVE EXERCISE; CAFFEINE INGESTION; CARBOHYDRATE; TRANSPORT; ACID	Coffee is one of the most consumed beverages in the world, and it can improve insulin sensitivity, stimulating glucose uptake in skeletal muscle when adequate carbohydrate intake is observed. The aim of this review is to analyze the effects of coffee and coffee components on muscle glycogen metabolism. A literature search was conducted according to Preferred Reporting Items for Systematic Reviews…	[Rodrigues Loureiro, Lais Monteiro] Univ Brasilia, Lab Bioquim Nutr, Hlth Sci Postgrad Program, Brasilia, DF, Brazil; [Goncalves Reis, Caio Eduardo; Macedo da Costa, Teresa Helena] Univ Brasilia, Lab Bioquim Nutr, Dept Nutr, Brasilia, DF, Brazil	Loureiro, LMR (corresponding author), Univ Brasilia, Lab Bioquim Nutr, Hlth Sci Postgrad Program, Brasilia, DF, Brazil.	laismonteirorp@hotmail.com	da Costa, Teresa Helena Macedo/H-8434-2013; Reis, Caio E.G./O-1889-2013	da Costa, Teresa Helena Macedo/0000-0002-3396-5058; Reis, Caio/0000-0001-7260-9497	FAPDF (Foundation for Research Support of the Federal District, Brazil) [Edital ProMD 2016]; CNPq (Brazilian National Technological and Scientific Development Council) [305289/2013-6]	L.M.R. Loureiro, C.E.G. Reis, and T.H.M. da Costa have contributed to the work. All authors have written, read, and approved the final version of the paper. L.M.R. Loureiro received a scholarship from FAPDF (Foundation for Research Support of the Federal District, Brazil, Edital ProMD 2016), and T.H.M. da Costa received a scientific personal grant (number 305289/2013-6) from CNPq (Brazilian Natio…		55	10	10	2	16	HUMAN KINETICS PUBL INC	CHAMPAIGN	1607 N MARKET ST, PO BOX 5076, CHAMPAIGN, IL 61820-2200 USA	1526-484X	1543-2742		INT J SPORT NUTR EXE	Int. J. Sport Nutr. Exerc. Metab.	MAY	2018	28	3
J	Fett, CA; Aquino, NM; Schantz, J; Brandao, CF; Cavalcanti, JDD; Fett, WC				Fett, Carlos A.; Aquino, Natalia M.; Schantz Junior, Jairo; Brandao, Camila F.; de Araujo Cavalcanti, Joas D.; Fett, Waleria C.			Performance of muscle strength and fatigue tolerance in young trained women supplemented with caffeine	JOURNAL OF SPORTS MEDICINE AND PHYSICAL FITNESS			English	Article						Muscle strength; Physical fitness; Fatigue; Caffeine	ENERGY DRINKS; INGESTION; EXERCISE; PLAYERS; COFFEE	BACKGROUND: The aim of this paper was to verify the effect of caffeine supplementation on the muscular strength and fatigue tolerance of young trained women. METHODS: Eight women of 25 +/- 5-years-old, who had undergone a minimum of 12 months of continuous resisted training, Body Mass Index 20-23 kg/m(2) were submitted to 4 tests: One Repetition Maximum (1-RM, kg) to pull down (PD), Hack Squat (H…	[Fett, Carlos A.; Aquino, Natalia M.; Schantz Junior, Jairo; Brandao, Camila F.; de Araujo Cavalcanti, Joas D.; Fett, Waleria C.] Univ Fed Mato Grosso, Ctr Res Phys Fitness Comp Metab Sport & Hlth NAFI, Cuiaba, Brazil; [Fett, Carlos A.; Schantz Junior, Jairo; Fett, Waleria C.] Univ Fed Mato Grosso, Fac Phys Educ, Postgrad Strict Sense Phys Educ, Cuiaba, Brazil; [Fett, Carlos A.] Univ Fed Mato Gro…	Fett, WC (corresponding author), Univ Fed Mato Grosso, Fac Educ Fis, Ginasio Esportes, Ave Fernando Correa Costa 2367, BR-78060900 Cuiaba, Mato Grosso, Brazil.	fettcarlos@gmail.com	fett, Carlos/AAM-1914-2021; Brandao, Camila Fernanda Cunha/W-8964-2019; Brandao, Camila Fernanda Costa e Cunha Moraes/B-8834-2017	fett, Carlos/0000-0002-7522-7985; Brandao, Camila Fernanda Cunha/0000-0002-3330-8007; Brandao, Camila Fernanda Costa e Cunha Moraes/0000-0002-3330-8007	Higher Education Personnel Improvement Coordination (CAPES)Coordenacao de Aperfeicoamento de Pessoal de Nivel Superior (CAPES); National Council for Scientific and Technological Development (CNPq)Conselho Nacional de Desenvolvimento Cientifico e Tecnologico (CNPQ)	Higher Education Personnel Improvement Coordination (CAPES) and National Council for Scientific and Technological Development (CNPq).		17	10	10	0	10	EDIZIONI MINERVA MEDICA	TURIN	CORSO BRAMANTE 83-85 INT JOURNALS DEPT., 10126 TURIN, ITALY	0022-4707	1827-1928		J SPORT MED PHYS FIT	J. Sports Med. Phys. Fit.	MAR	2018	58	3
J	Wickham, KA; Spriet, LL				Wickham, Kate A.; Spriet, Lawrence L.			Administration of Caffeine in Alternate Forms	SPORTS MEDICINE			English	Review							CHEWING GUM; SPORTS DRINK; ENERGY DRINK; MOUTH-RINSE; ENDURANCE PERFORMANCE; SUBSTRATE METABOLISM; EXERCISE PERFORMANCE; MUSCULAR ENDURANCE; SPRINT PERFORMANCE; CARBOHYDRATE	There has been recent interest in the ergogenic effects of caffeine delivered in low doses (similar to 200 mg or similar to 3 mg/kg body mass) and administered in forms other than capsules, coffee and sports drinks, including chewing gum, bars, gels, mouth rinses, energy drinks and aerosols. Caffeinated chewing gum is absorbed quicker through the buccal mucosa compared with capsule delivery and a…	[Wickham, Kate A.; Spriet, Lawrence L.] Univ Guelph, Human Hlth & Nutr Sci, Guelph, ON N1G 2W1, Canada	Spriet, LL (corresponding author), Univ Guelph, Human Hlth & Nutr Sci, Guelph, ON N1G 2W1, Canada.	lspriet@uoguelph.ca			Gatorade Sports Science Institute (GSSI)	This article was published in a supplement supported by the Gatorade Sports Science Institute (GSSI). The supplement was guest edited by Lawrence L. Spriet, who attended a meeting of the GSSI expert panel in October 2016 and received honoraria from the GSSI for his participation in the meeting and the writing of a manuscript. He received no honoraria for guest editing the supplement. Dr. Spriet s…		66	36	36	1	19	ADIS INT LTD	NORTHCOTE	5 THE WAREHOUSE WAY, NORTHCOTE 0627, AUCKLAND, NEW ZEALAND	0112-1642	1179-2035		SPORTS MED	Sports Med.	MAR	2018	48			1
J	Higgins, JP; Babu, K; Deuster, PA; Shearer, J				Higgins, John P.; Babu, Kavita; Deuster, Patricia A.; Shearer, Jane			Energy Drinks: A Contemporary Issues Paper	CURRENT SPORTS MEDICINE REPORTS			English	Review							SUBSTANCE USE; CAFFEINE; CONSUMPTION; PERFORMANCE; HEALTH; ASSOCIATION; ADOLESCENTS; INGESTION; KNOWLEDGE; TOXICITY	Since their introduction in 1987, energy drinks have become increasingly popular and the energy drink market has grown at record pace into a multibillion-dollar global industry. Young people, students, office workers, athletes, weekend warriors, and service members frequently consume energy drinks. Both health care providers and consumers must recognize the difference between energy drinks, tradi…	[Higgins, John P.] Univ Texas Hlth Sci Ctr Houston UTHlth, McGovern Med Sch, Houston, TX USA; [Babu, Kavita] UMass Mem Med Ctr, Dept Emergency Med, Div Med Toxicol, Worcester, MA USA; [Deuster, Patricia A.] Uniformed Serv Univ Hlth Sci, Dept Mil & Emergency Med, Consortium Hlth & Mil Performance D, Bethesda, MD 20814 USA; [Shearer, Jane] Univ Calgary, Cumming Sch Med, Dept Biochem & Mol Biol, Fac…	Higgins, JP (corresponding author), Lyndon B Johnson Gen Hosp, Div Cardiol, 5656 Kelley St,UT Annex Rm 104, Houston, TX 77026 USA.	John.P.Higgins@uth.tmc.edu	Deuster, Patricia A/G-3838-2015	Deuster, Patricia A/0000-0002-7895-0888				63	19	20	0	53	LIPPINCOTT WILLIAMS & WILKINS	PHILADELPHIA	TWO COMMERCE SQ, 2001 MARKET ST, PHILADELPHIA, PA 19103 USA	1537-890X	1537-8918		CURR SPORT MED REP	Curr. Sport. Med. Rep.	FEB	2018	17	2
J	Antonov, M; Lenhardt, L; Manojlovic, D; Milicevic, B; Dramicanin, MD				Antonov, Milica; Lenhardt, Lea; Manojlovic, Dragica; Milicevic, Bojana; Dramicanin, Miroslav D.			Discoloration of resin based composites in natural juices and energy drinks	VOJNOSANITETSKI PREGLED			English	Article						dental materials; composite resins; materials testing; color; energy drinks; fruit and vegetable juices; fluorescence	COLOR STABILITY; SPORTS DRINKS; IMMERSION	Background/Aim. Discoloration of dental restorations makes them aesthetically unacceptable and is a frequent reason for replacement of composite restorations. The aim of this study was to evaluate changes of color and fluorescence of resin-based composites (RBCs) exposed to natural juices and energy drinks. Methods. Microhybrid composite Gradia Direct (TM) Extra Bleach White disc-shaped specimens…	[Antonov, Milica; Lenhardt, Lea; Manojlovic, Dragica; Milicevic, Bojana; Dramicanin, Miroslav D.] Univ Belgrade, Vinca Inst Nucl Sci, Belgrade, Serbia; [Manojlovic, Dragica] Univ Belgrade, Fac Med Dent, Rankeova 4, Belgrade 11000, Serbia	Manojlovic, D (corresponding author), Univ Belgrade, Fac Med Dent, Rankeova 4, Belgrade 11000, Serbia.	dragica.manojlovic@stomf.bg.ac.rs	Dramicanin, Miroslav D/C-8671-2011	Dramicanin, Miroslav D/0000-0003-4750-5359; Milicevic, Bojana/0000-0003-2870-2728	Ministry of Education, Science, and Technological Development of the Republic of Serbia [45020, 172007]	Financial support for this study was provided by the Ministry of Education, Science, and Technological Development of the Republic of Serbia (grant numbers 45020 and 172007).		29	0	0	0	1	MILITARY MEDICAL ACAD-INI	BELGRADE	CRNOTRAVSKA 17, PO BOX 33-35, BELGRADE, 11040, SERBIA	0042-8450	2406-0720		VOJNOSANIT PREGL	Vojnosanit. Pregl.		2018	75	8
J	Shi, X; Chan, CPS; Waters, T; Chi, L; Chan, DYL; Li, TC				Shi, Xiao; Chan, Carol Pui Shan; Waters, Tarah; Chi, Ling; Chan, David Yiu Leung; Li, Tin-Chiu			Lifestyle and demographic factors associated with human semen quality and sperm function	SYSTEMS BIOLOGY IN REPRODUCTIVE MEDICINE			English	Article						Acrosome reaction; sperm vitality; DNA fragmentation; life style; semen analysis	MODIFIABLE RISK-FACTORS; IN-VITRO FERTILIZATION; MEAT INTAKE; DNA FRAGMENTATION; CASE-REFERENT; YOUNG MEN; METAANALYSIS; PARAMETERS; MORPHOLOGY; PREGNANCY	In this study, we sought to investigate the effect of lifestyle and demographic factors on classic and functional semen parameters. Three hundred and twenty-eight subjects who underwent semen analysis were recruited. Routine SA, sperm vitality, acrosome reaction (AR) assay and sperm DNA fragmentation index (DFI) were analyzed. Demographic and lifestyle information, including (1) BMI, (2) current …	[Shi, Xiao; Chan, Carol Pui Shan; Waters, Tarah; Chi, Ling; Chan, David Yiu Leung; Li, Tin-Chiu] Chinese Univ Hong Kong, Prince Wales Hosp, Dept Obstet & Gynaecol, Hong Kong, Hong Kong, Peoples R China	Li, TC (corresponding author), Prince Wales Hosp, 1E,Special Block,31-33 Ngan Shing St, Sha Tin, Hong Kong, Peoples R China.	tinchiu.li@cuhk.edu.hk		Shi, Xiao/0000-0002-7122-9983; Chan, David YL/0000-0002-4736-8262; Li, Tin Chiu/0000-0002-0554-2031				48	15	17	0	5	TAYLOR & FRANCIS INC	PHILADELPHIA	530 WALNUT STREET, STE 850, PHILADELPHIA, PA 19106 USA	1939-6368	1939-6376		SYST BIOL REPROD MED	Syst. Biol. Reprod. Med.		2018	64	5
J	Piacentino, D; Kotzalidis, GD; Longo, L; Pavan, A; Stivali, L; Stivali, G; Ferracuti, S; Brugnoli, R; Frati, P; Fineschi, V; Girardi, P; Sani, G				Piacentino, Daria; Kotzalidis, Georgios D.; Longo, Livia; Pavan, Antonio; Stivali, Luciano; Stivali, Guido; Ferracuti, Stefano; Brugnoli, Roberto; Frati, Paola; Fineschi, Vittorio; Girardi, Paolo; Sani, Gabriele			Body Image and Eating Disorders are Common among Professional and Amateur Athletes Using Performance and Image Enhancing Drugs: A Cross-Sectional Study	JOURNAL OF PSYCHOACTIVE DRUGS			English	Article						Athletes; body image disorders; eating disorders; performance and image enhancing drugs; psychopathology; sports		The use of performance and image enhancing drugs (PIEDs) is not uncommon in athletes and appears to be associated with several psychopathological disorders of unclear prevalence. In this multicenter, cross-sectional study, we aimed to evaluate the prevalence of body image disorders (BIDs) and eating disorders (EDs) in PIED-using athletes vs. PIED nonusers. We enrolled 84 consecutive professional …	[Piacentino, Daria; Kotzalidis, Georgios D.; Longo, Livia; Ferracuti, Stefano; Brugnoli, Roberto; Girardi, Paolo; Sani, Gabriele] Sapienza Univ Rome, NESMOS Neurosci Mental Hlth & Sensory Organs Dept, Rome, Italy; [Piacentino, Daria] Sanit Agcy South Tyrol, San Maurizio Hosp, Dept Psychiat, Bolzano, Italy; [Pavan, Antonio] Sapienza Univ Rome, Dept Clin & Mol Med, Immunohematol & Transfus Med Serv…	Kotzalidis, GD (corresponding author), Sapienza Univ Rome, St Andrea Hosp, NESMOS Neurosci Mental Hlth & Sensory Organs Dept, Sch Med & Psychol, Via Grottarossa 1035-1039, I-00189 Rome, Italy.	giorgio.kotzalidis@uniroma1.it	Piacentino, Daria/AAQ-2182-2020; Ferracuti, Stefano/K-8437-2012	Piacentino, Daria/0000-0002-9991-7403; Kotzalidis, Georgios D./0000-0002-0281-6324; Fineschi, Vittorio/0000-0002-1686-3236; Ferracuti, Stefano/0000-0003-1150-1460	Educational Grant of the Ministry of Research of Italy [RBFR12LD0W_002]	This study has been partially supported by an Educational Grant of the Ministry of Research of Italy (RBFR12LD0W_002). The authors declare that none of them or any of their family members has financial relationships with any commercial organization that might appear to represent a conflict of interest with the material presented in this article.		86	10	10	0	9	ROUTLEDGE JOURNALS, TAYLOR & FRANCIS LTD	ABINGDON	2-4 PARK SQUARE, MILTON PARK, ABINGDON OX14 4RN, OXON, ENGLAND	0279-1072	2159-9777		J PSYCHOACTIVE DRUGS	J. Psychoact. Drugs	OCT 20	2017	49	5
J	Seal, AD; Bardis, CN; Gavrieli, A; Grigorakis, P; Adams, JD; Arnaoutis, G; Yannakoulia, M; Kavouras, SA				Seal, Adam D.; Bardis, Costas N.; Gavrieli, Anna; Grigorakis, Petros; Adams, J. D.; Arnaoutis, Giannis; Yannakoulia, Mary; Kavouras, Stavros A.			Coffee with High but Not Low Caffeine Content Augments Fluid and Electrolyte Excretion at Rest	FRONTIERS IN NUTRITION			English	Article						caffeine; fluid balance; electrolytes; hydration; coffee; dehydration; hypohydration	METABOLIC SYNDROME; INDUCED DIURESIS; EXERCISE; HYDRATION; SPORTS; PHARMACOKINETICS; CONSUMPTION; INGESTION; OBESITY; BALANCE	Background: Low levels of caffeine ingestion do not induce dehydration at rest, while it is not clear if larger doses do have an acute diuretic effect. The aim of the present investigation was to examine the acute effect of low and high levels of caffeine, via coffee, on fluid balance in habitual coffee drinkers (at least one per day) at rest. Methods: Ten healthy adults (eight males and two fema…	[Seal, Adam D.; Adams, J. D.; Kavouras, Stavros A.] Univ Arkansas, Hydrat Sci Lab, Fayetteville, AR 72701 USA; [Bardis, Costas N.; Gavrieli, Anna; Grigorakis, Petros; Arnaoutis, Giannis; Yannakoulia, Mary] Harokopio Univ, Dept Nutr & Dietet, Athens, Greece; [Kavouras, Stavros A.] Univ Arkansas Med Sci, Div Endocrinol, Little Rock, AR 72205 USA	Kavouras, SA (corresponding author), Univ Arkansas, Hydrat Sci Lab, Fayetteville, AR 72701 USA.; Kavouras, SA (corresponding author), Univ Arkansas Med Sci, Div Endocrinol, Little Rock, AR 72205 USA.	kavouras@uark.edu	, stavros.kavouras@asu.edu/X-3170-2018	, stavros.kavouras@asu.edu/0000-0001-7485-8112; Adams, J.D./0000-0002-0738-5826; Arnaoutis, Giannis/0000-0001-9134-1641	Department of Nutrition and Dietetics at Harokopio University	The study was funded by the Graduate Program of the Department of Nutrition and Dietetics at Harokopio University.		34	14	14	0	19	FRONTIERS MEDIA SA	LAUSANNE	AVENUE DU TRIBUNAL FEDERAL 34, LAUSANNE, CH-1015, SWITZERLAND	2296-861X			FRONT NUTR	Front. Nutr.	AUG 18	2017	4
J	Goncalves, LD; Painelli, VD; Yamaguchi, G; de Oliveira, LF; Saunders, B; da Silva, RP; Maciel, E; Artioli, GG; Roschel, H; Gualano, B				Goncalves, Livia de Souza; Painelli, Vitor de Salles; Yamaguchi, Guilherme; de Oliveira, Luana Farias; Saunders, Bryan; da Silva, Rafael Pires; Maciel, Erika; Artioli, Guilherme Giannini; Roschel, Hamilton; Gualano, Bruno			Dispelling the myth that habitual caffeine consumption influences the performance response to acute caffeine supplementation	JOURNAL OF APPLIED PHYSIOLOGY			English	Article							EXERCISE PERFORMANCE; ENDURANCE; SPORTS; CATECHOLAMINE; POLYMORPHISMS; ASSOCIATION; METABOLISM; INGESTION; COFFEE	This study investigates the influence of habitual caffeine intake on aerobic exercise-performance responses to acute caffeine supplementation. A double-blind, crossover, counterbalanced study was performed. Forty male endurancetrained cyclists were allocated into tertiles, according to their daily caffeine intake: low (58 +/- 29 mg/d), moderate (143 +/- 25 mg/d), and high (351 +/- 139 mg/d) consu…	[Goncalves, Livia de Souza; Painelli, Vitor de Salles; Yamaguchi, Guilherme; de Oliveira, Luana Farias; Saunders, Bryan; da Silva, Rafael Pires; Roschel, Hamilton; Gualano, Bruno] Univ Sao Paulo, Appl Physiol & Nutr Res Grp, Sao Paulo, Brazil; [Goncalves, Livia de Souza; Maciel, Erika; Roschel, Hamilton; Gualano, Bruno] Univ Sao Paulo, Sch Med, Rheumatol Div, Sao Paulo, Brazil; [Artioli, Guilherm…	Gualano, B (corresponding author), Sch Med, Appl Physiol & Nutr Res Grp, Av Mello de Moraes 65, BR-05508030 Sao Paulo, SP, Brazil.; Gualano, B (corresponding author), Sch Med, Rheumatol Div, Av Mello de Moraes 65, BR-05508030 Sao Paulo, SP, Brazil.	gualano@usp.br	da Silva, Rafael Pires/C-8647-2015; Maciel, Erika/D-7559-2013; Painelli, Vitor/AAB-6925-2020; de Oliveira, Luana Farias/AAS-3124-2021; Roschel, Hamilton/D-4353-2012; de Oliveira, Luana Farias/O-8142-2016; Gualano, Bruno/ABA-9571-2020; Gualano, Bruno/C-7190-2012; Saunders, Bryan/AAJ-7734-2020; de Souza Goncalves, Livia/Q-1715-2019; Artioli, Guilherme Giannini/K-5925-2013	Maciel, Erika/0000-0002-9836-7665; de Oliveira, Luana Farias/0000-0001-8225-5784; Roschel, Hamilton/0000-0002-9513-6132; de Oliveira, Luana Farias/0000-0001-8225-5784; Gualano, Bruno/0000-0001-7100-8681; Gualano, Bruno/0000-0001-7100-8681; Saunders, Bryan/0000-0003-0995-9077; de Souza Goncalves, Livia/0000-0003-4859-9078; Artioli, Guilherme Giannini/0000-0001-8463-2213; da Silva, Rafael Pires/000…	Fundacao de Amparo a Pesquisa do Estado de Sao Paulo (FAPESP)Fundacao de Amparo a Pesquisa do Estado de Sao Paulo (FAPESP) [2013/04806-0, 2013/14746-4, 2011/19513-2, FAPESP 2012/13026-5]; Coordenacao de Aperfeicoamento de Pessoal de Nivel Superior (CAPES)Coordenacao de Aperfeicoamento de Pessoal de Nivel Superior (CAPES); [150513/2015-1]	Financial support for L. S. Goncalves and L. F. de Oliveira has been provided by Coordenacao de Aperfeicoamento de Pessoal de Nivel Superior (CAPES). Financial support for V. S. Painelli, B. Gualano, B. Saunders, and R. P. da Silva has been provided by Fundacao de Amparo a Pesquisa do Estado de Sao Paulo (FAPESP; Grants Numbers 2013/04806-0, 2013/14746-4, 2011/19513- 2, and FAPESP 2012/13026-5). …		35	79	81	1	31	AMER PHYSIOLOGICAL SOC	BETHESDA	9650 ROCKVILLE PIKE, BETHESDA, MD 20814 USA	8750-7587	1522-1601		J APPL PHYSIOL	J. Appl. Physiol.	JUL	2017	123	1
J	Vieux, F; Maillot, M; Constant, F; Drewnowski, A				Vieux, Florent; Maillot, Matthieu; Constant, Florence; Drewnowski, Adam			Water and beverage consumption patterns among 4 to 13-year-old children in the United Kingdom	BMC PUBLIC HEALTH			English	Article						Water; tap and bottled; Beverages; Consumption patterns; Children; Adequate water intake; EFSA recommendation	FLUID INTAKE; NATIONAL-HEALTH; FRENCH CHILDREN; ADOLESCENTS; NUTRITION; SCHOOLCHILDREN; DIETARY; ADULTS; TRENDS	Background: The UK government has announced a tax on sugar-sweetened beverages. The aim of this study was to assess consumption patterns for plain drinking water relative to sugary beverages among UK children. Methods: Dietary intake data for 845 children aged 4-13 years came from the nationally representative cross-sectional National Diet and Nutrition Survey, 2008-2011. Beverage categories were…	[Vieux, Florent; Maillot, Matthieu] MS Nutr, Fac Med La Timone, Marseille, France; [Constant, Florence] Nestle Waters MT, 12 Blvd Garibaldi, F-92130 Issy Les Moulineaux, France; [Drewnowski, Adam] Univ Washington, Ctr Publ Hlth Nutr, 305 Raitt Hall,4000 15th Ave NE,Box 353410, Seattle, WA 98195 USA	Drewnowski, A (corresponding author), Univ Washington, Ctr Publ Hlth Nutr, 305 Raitt Hall,4000 15th Ave NE,Box 353410, Seattle, WA 98195 USA.	adamdrew@uw.edu			Nestle Waters MT, Paris, France	Analyses of the British national NDNS database were supported by Nestle Waters MT, Paris, France. Nestle had no role in the UK NDNS study design or in the conduct of secondary data analyses.		26	23	26	0	21	BMC	LONDON	CAMPUS, 4 CRINAN ST, LONDON N1 9XW, ENGLAND		1471-2458		BMC PUBLIC HEALTH	BMC Public Health	MAY 19	2017	17
J	Ludden, AB; O'Brien, EM; Pasch, KE				Ludden, Alison B.; O'Brien, Elizabeth M.; Pasch, Keryn E.			Beliefs, Behaviors, and Contexts of Adolescent Caffeine Use: A Focus Group Study	SUBSTANCE USE & MISUSE			English	Article						Caffeine; energy drinks; coffee; soda; focus groups	ENERGY DRINK CONSUMPTION; COLLEGE-STUDENTS; ACADEMIC-PERFORMANCE; SCHOOL-STUDENTS; SLEEP PATTERNS; SUBSTANCE USE; ALCOHOL-USE; CHILDREN; BEVERAGES; ASSOCIATIONS	Background. Caffeinated products are widely available to adolescents, and consumption of caffeine products-energy drinks and coffee in particular-is on the rise in this age group (Branum, Rossen, & Schoendorf, 2014). Yet, little is known about the psychosocial context of caffeine use. Previous studies on adolescent caffeine use have focused on caffeine's acute physiological effects, rather than t…	[Ludden, Alison B.; O'Brien, Elizabeth M.] Coll Holy Cross, Dept Psychol, 1 Coll St, Worcester, MA 01610 USA; [Ludden, Alison B.] Coll Holy Cross, 1 Coll St, Worcester, MA 01610 USA; [Pasch, Keryn E.] Univ Texas Austin, Dept Kinesiol & Hlth Educ, Austin, TX 78712 USA	Ludden, AB (corresponding author), Coll Holy Cross, Dept Psychol, 1 Coll St, Worcester, MA 01610 USA.	aludden@holycross.edu						51	4	5	2	22	TAYLOR & FRANCIS INC	PHILADELPHIA	530 WALNUT STREET, STE 850, PHILADELPHIA, PA 19106 USA	1082-6084	1532-2491		SUBST USE MISUSE	Subst. Use Misuse		2017	52	9
J	Tempfer, C				Tempfer, Clemens			Endometrial cancer. Epidemiology and etiology	ONKOLOGE			German	Article						Pelvic malignancy; Endometrioid adenocarcinoma; Estrogens; Diet; Glucose metabolism	HORMONE REPLACEMENT THERAPY; POSTMENOPAUSAL WOMEN; METABOLIC SYNDROME; DIABETES-MELLITUS; PHYSICAL-ACTIVITY; RISK; METAANALYSIS; COHORT; CARCINOMA; OUTCOMES	Endometrial cancer (EC) is the fourth most common female malignancy and the most common pelvic malignancy in women. Effective strategies for early detection, prevention and counselling are based on knowledge about the epidemiology and etiology of EC. This article gives a review of the literature on the epidemiology and etiology of EC and summarizes and discusses the current knowledge on the epide…	[Tempfer, Clemens] Klinikum Ruhr Univ Bochum, Frauenklin, Holkeskampring 40, D-44625 Herne, Germany	Tempfer, C (corresponding author), Klinikum Ruhr Univ Bochum, Frauenklin, Holkeskampring 40, D-44625 Herne, Germany.	clemens.tempfer@rub.de						43	0	0	0	22	SPRINGER HEIDELBERG	HEIDELBERG	TIERGARTENSTRASSE 17, D-69121 HEIDELBERG, GERMANY	0947-8965	1433-0415		ONKOLOGE	Onkologe	JAN	2017	23	1
J	McLellan, TM; Caldwell, JA; Lieberman, HR				McLellan, Tom M.; Caldwell, John A.; Lieberman, Harris R.			A review of caffeine's effects on cognitive, physical and occupational performance	NEUROSCIENCE AND BIOBEHAVIORAL REVIEWS			English	Review						Adenosine receptors; Energy drinks; Vigilance; Attention; Reaction time; Time-to-exhaustion; Time-trial; Muscle strength and power; High-intensity sprints; Restricted sleep; Sustained wakefulness	LEG-MUSCLE PAIN; FLUID-ELECTROLYTE BALANCE; CONTAINING ENERGY DRINK; EXERCISE PERFORMANCE; SLEEP-DEPRIVATION; CYCLING EXERCISE; SKELETAL-MUSCLE; COFFEE CONSUMPTION; ADENOSINE A(1); REACTION-TIME	Caffeine is consumed by over 80% of U.S. adults. This review examines the effects caffeine has on cognitive and physical function, since most real-world activities require complex decision making, motor processing and movement. Caffeine exerts its effects by blocking adenosine receptors. Following low (similar to 40 mg or similar to 0.5 mg kg(-1)) to moderate (similar to 300 mg or 4 mg kg(-1)) ca…	[McLellan, Tom M.] TM McLellan Res Inc, Stouffville, ON L4A 8A7, Canada; [Caldwell, John A.] Oak Ridge Inst Sci & Educ, Belcamp, MD 21017 USA; [Lieberman, Harris R.] USARIEM, Mil Nutr Div, Natick, MA 01760 USA	Lieberman, HR (corresponding author), USARIEM, Mil Nutr Div, Natick, MA 01760 USA.	DrTom.McLellan@gmail.com; drjohncaldwell@gmail.com; harris.r.lieberman.civ@mail.mil	Caldwell, John A/B-3347-2017	Caldwell, John A/0000-0001-5281-0820	US Army Medical Research and Materiel Command (USAMRMC)U.S. Army Medical Research & Materiel Command (USAMRMC); Department of Defense Center Alliance for Nutrition and Dietary Supplements Research; Oak Ridge Institute for Science and Education; Henry M. Jackson Foundation for the Advancement of Military Medicine Inc.	The opinions or assertions contained herein are the private views of the author(s) and are not to be construed as official or as reflecting the views of the Army or the Department of Defense. Citations of commercial organizations and trade names in this report do not constitute an official Department of the Army endorsement or approval of the products or services of these organizations. This work…		283	214	219	14	266	PERGAMON-ELSEVIER SCIENCE LTD	OXFORD	THE BOULEVARD, LANGFORD LANE, KIDLINGTON, OXFORD OX5 1GB, ENGLAND	0149-7634	1873-7528		NEUROSCI BIOBEHAV R	Neurosci. Biobehav. Rev.	DEC	2016	71
J	Richardson, DL; Clarke, ND				Richardson, Darren L.; Clarke, Neil D.			EFFECT OF COFFEE AND CAFFEINE INGESTION ON RESISTANCE EXERCISE PERFORMANCE	JOURNAL OF STRENGTH AND CONDITIONING RESEARCH			English	Article						caffeine; coffee; physical performance; fatigue	CHEWING GUM; MUSCLE; ENDURANCE; PHARMACOKINETICS; ABSORPTION; MECHANISMS; STRENGTH; SPORTS; IMPACT; MOOD	The aim of the present study was to determine the effect of ingesting caffeine dose-matched anhydrous caffeine, coffee, or decaffeinated coffee plus anhydrous caffeine during resistance exercise on performance. Nine resistance-trained men (mean +/- SD: age, 24 +/- 2 years; weight, 84 +/- 8 kg; height, 180 +/- 8 cm) completed a squat and bench press exercise protocol at 60% 1 repetition maximum un…	[Richardson, Darren L.; Clarke, Neil D.] Coventry Univ, Fac Hlth & Life Sci, Dept Appl Sci & Hlth, Coventry, W Midlands, England	Clarke, ND (corresponding author), Coventry Univ, Fac Hlth & Life Sci, Dept Appl Sci & Hlth, Coventry, W Midlands, England.	Neil.clarke@coventry.ac.uk		Clarke, Neil/0000-0002-1909-329X				41	30	30	0	70	LIPPINCOTT WILLIAMS & WILKINS	PHILADELPHIA	TWO COMMERCE SQ, 2001 MARKET ST, PHILADELPHIA, PA 19103 USA	1064-8011	1533-4287		J STRENGTH COND RES	J. Strength Cond. Res.	OCT	2016	30	10
J	Youdelis, M				Youdelis, Megan			They could take you out for coffee and call it consultation!: The colonial antipolitics of Indigenous consultation in Jasper National Park	ENVIRONMENT AND PLANNING A-ECONOMY AND SPACE			English	Article						Antipolitics; consultation; Parks Canada; First Nations; colonialism	CONSERVATION; POLITICS	Although Canada has been applauded for its co-management arrangements in recently established national parks, it continues to struggle with its legacy of colonial dispossession of Indigenous peoples, especially in its older and more iconic parks. First Nations were evicted from the earliest parks such as Banff and Jasper in a process of colonial territorialization that facilitated a wilderness mo…	[Youdelis, Megan] York Univ, Dept Geog, Ross N424A,4700 Keele St, N York, ON M3J 1P3, Canada	Youdelis, M (corresponding author), York Univ, Dept Geog, Ross N424A,4700 Keele St, N York, ON M3J 1P3, Canada.	youdelis@yorku.ca			Social Sciences and Humanities Research Council of CanadaSocial Sciences and Humanities Research Council of Canada (SSHRC)	The author(s) disclosed receipt of the following financial support for the research, authorship, and/or publication of this article: This research was supported by the Social Sciences and Humanities Research Council of Canada.		41	20	20	1	46	SAGE PUBLICATIONS INC	THOUSAND OAKS	2455 TELLER RD, THOUSAND OAKS, CA 91320 USA	0308-518X	1472-3409		ENVIRON PLANN A	Environ. Plan. A	JUL	2016	48	7
J	Park, S; Blanck, HM; Dooyema, CA; Ayala, GX				Park, Sohyun; Blanck, Heidi M.; Dooyema, Carrie A.; Ayala, Guadalupe X.			Association Between Sugar-Sweetened Beverage Intake and Proxies of Acculturation Among US Hispanic and Non-Hispanic White Adults	AMERICAN JOURNAL OF HEALTH PROMOTION			English	Article						sugar-sweetened beverages; hispanic; acculturation; language; birthplace; prevention research	CORONARY-HEART-DISEASE; CALORIC BEVERAGES; UNITED-STATES; CONSUMPTION; RISK; OBESITY; QUESTIONNAIRE; CHILDREN; WEIGHT; ENERGY	Purpose: This study examined associations between sugar-sweetened beverage (SSB) intake and acculturation among a sample representing civilian noninstitutionalized U.S. adults. Design: Quantitative, cross-sectional study. Setting: National. Subjects: The 2010 National Health Interview Survey data for 17,142 Hispanics and U.S.-born non-Hispanic whites (>= 18 years). Measures: The outcome variable …	[Park, Sohyun; Blanck, Heidi M.; Dooyema, Carrie A.] Ctr Dis Control & Prevent, Div Nutr Phys Act & Obes, Natl Ctr Chron Dis Prevent & Hlth Promot, 4770 Buford Hwy,NE,Mailstop F77, Atlanta, GA 30341 USA; [Ayala, Guadalupe X.] San Diego State Univ, Div Hlth Promot & Behav Sci, Inst Behav & Community Hlth, San Diego, CA 92182 USA; [Ayala, Guadalupe X.] San Diego Prevent Res Ctr, San Diego, CA USA	Park, S (corresponding author), Ctr Dis Control & Prevent, Div Nutr Phys Act & Obes, Natl Ctr Chron Dis Prevent & Hlth Promot, 4770 Buford Hwy,NE,Mailstop F77, Atlanta, GA 30341 USA.	spark3@cdc.gov		Park, Sohyun/0000-0002-8192-7048	Intramural CDC HHS [CC999999] Funding Source: Medline			34	16	16	0	9	SAGE PUBLICATIONS INC	THOUSAND OAKS	2455 TELLER RD, THOUSAND OAKS, CA 91320 USA	0890-1171	2168-6602		AM J HEALTH PROMOT	Am. J. Health Promot.	MAY-JUN	2016	30	5
J	Stohs, SJ; Badmaev, V				Stohs, Sidney J.; Badmaev, Vladimir			A Review of Natural Stimulant and Non-stimulant Thermogenic Agents	PHYTOTHERAPY RESEARCH			English	Review						thermogenesis; stimulant; non-stimulant; caffeine; ephedra; chlorogenic acid; p-synephrine; forskolin; green tea; capsaicin; flavonoids; carotenoids	AURANTIUM BITTER ORANGE; BROWN ADIPOSE-TISSUE; P-SYNEPHRINE; GREEN TEA; SALACIA-RETICULATA; INSULIN-RESISTANCE; METABOLIC SYNDROME; CITRUS FLAVONOIDS; POTENTIAL TARGET; DOWN-REGULATION	Obesity and overweight are major health issues. Exercise and calorie intake control are recognized as the primary mechanisms for addressing excess body weight. Naturally occurring thermogenic plant constituents offer adjunct means for assisting in weight management. The controlling mechanisms for thermogenesis offer many intervention points. Thermogenic agents can act through stimulation of the c…	[Stohs, Sidney J.] Creighton Univ, Sch Pharm & Hlth Profess, Omaha, NE 68178 USA; [Badmaev, Vladimir] Amer Med Holdings Inc, Staten Isl, NY 10314 USA	Stohs, SJ (corresponding author), 7068 Maumee Valley Court, Frisco, TX 75034 USA.	sid.stohs9@gmail.com						91	51	54	0	59	WILEY	HOBOKEN	111 RIVER ST, HOBOKEN 07030-5774, NJ USA	0951-418X	1099-1573		PHYTOTHER RES	Phytother. Res.	MAY	2016	30	5
J	Campbell, BI; Zito, G; Colquhoun, R; Martinez, N; Kendall, K; Buchanan, L; Lehn, M; Johnson, M; St Louis, C; Smith, Y; Cloer, B; Pingel, A				Campbell, Bill I.; Zito, Gina; Colquhoun, Ryan; Martinez, Nic; Kendall, Kristina; Buchanan, Laura; Lehn, Matt; Johnson, Mallory; St Louis, Courtney; Smith, Yasmin; Cloer, Brad; Pingel, Allison			The effects of a single-dose thermogenic supplement on resting metabolic rate and hemodynamic variables in healthy females - a randomized, double-blind, placebo-controlled, cross-over trial	JOURNAL OF THE INTERNATIONAL SOCIETY OF SPORTS NUTRITION			English	Article						Sports nutrition; Metabolism; Dietary supplement; Female physique enhancement; Weight loss; Fat loss	GREEN TEA EXTRACT; CAMBOGIA HYDROXYCITRIC ACID; ENERGY-EXPENDITURE; BODY-FAT; CATECHIN-POLYPHENOLS; CAFFEINE INGESTION; WEIGHT-LOSS; EXERCISE; OXIDATION; COFFEE	Background: Recent investigations have identified that commercially available dietary supplements, containing a combination of thermogenic ingredients, can increase resting metabolic rate (RMR). Thermogenic dietary supplements can have a positive influence on RMR, but the magnitude can vary based on the active ingredient and/or combination of active ingredients. Additionally, further safety evalu…	[Campbell, Bill I.; Zito, Gina; Colquhoun, Ryan; Martinez, Nic; Buchanan, Laura; Lehn, Matt; Johnson, Mallory; St Louis, Courtney; Smith, Yasmin; Cloer, Brad; Pingel, Allison] Univ S Florida, Coll Educ, Performance & Phys Enhancement Lab, Exercise Sci Program, Tampa, FL 33620 USA; [Kendall, Kristina] Bodybuilding Com, Boise, ID 83713 USA	Campbell, BI (corresponding author), Univ S Florida, Coll Educ, Performance & Phys Enhancement Lab, Exercise Sci Program, Tampa, FL 33620 USA.	bcampbell@usf.edu		Kendall, Kristina/0000-0003-3029-0435	International Society of Sports Nutrition Educational Research Grant; MusclePharm Corporation	This study was supported by an International Society of Sports Nutrition Educational Research Grant. We would like to thank MusclePharm Corporation for supplying the products and funding the investigation. MusclePharm Corporation is the producer of the FitMiss Burn (TM) supplement.		43	11	15	0	10	BMC	LONDON	CAMPUS, 4 CRINAN ST, LONDON N1 9XW, ENGLAND		1550-2783		J INT SOC SPORT NUTR	J. Int. Soc. Sport Nutr.	MAR 31	2016	13
J	Truthmann, J; Schienkiewitz, A; Busch, MA; Mensink, GBM; Du, Y; Bosy-Westphal, A; Knopf, H; Scheidt-Nave, C				Truthmann, Julia; Schienkiewitz, Anja; Busch, Markus A.; Mensink, Gert B. M.; Du, Yong; Bosy-Westphal, Anja; Knopf, Hildtraud; Scheidt-Nave, Christa			Changes in mean serum lipids among adults in Germany: results from National Health Surveys 1997-99 and 2008-11	BMC PUBLIC HEALTH			English	Article						Total cholesterol; Triglycerides; High density lipoprotein-cholesterol; Lifestyle; Lipid-lowering medication	HEART-DISEASE; ALCOHOL-CONSUMPTION; CHOLESTEROL LEVELS; LOWERING DRUGS; TIME TRENDS; INTERVIEW; DETERMINANTS; LIPOPROTEINS; POPULATION; FOOD	Background: Monitoring of serum lipid concentrations at the population level is an important public health tool to describe progress in cardiovascular disease risk control and prevention. Using data from two nationally representative health surveys of adults 18-79 years, this study identified changes in mean serum total cholesterol (TC), high-density lipoprotein cholesterol (HDL-C), and triglycer…	[Truthmann, Julia; Schienkiewitz, Anja; Busch, Markus A.; Mensink, Gert B. M.; Du, Yong; Knopf, Hildtraud; Scheidt-Nave, Christa] Robert Koch Inst, Dept Epidemiol & Hlth Monitoring, Berlin, Germany; [Bosy-Westphal, Anja] Univ Hohenheim, Inst Nutr Med, Stuttgart, Germany	Truthmann, J (corresponding author), Robert Koch Inst, Dept Epidemiol & Hlth Monitoring, Berlin, Germany.	TruthmannJ@rki.de	Mensink, Gert B/B-2447-2009; Schienkiewitz, Anja/A-8463-2019; Truthmann, Julia/Q-5911-2019	Mensink, Gert B/0000-0001-6268-5998; Schienkiewitz, Anja/0000-0003-3821-9772; Truthmann, Julia/0000-0002-2849-7608; Busch, Markus/0000-0003-4936-983X	German Ministry of Health (BMG)	The authors thank Daniel Grams for support with figure formatting, Thea Riedel for information on the laboratory analyses, and Ronny Kuhnert and Angelika Schaffrath Rosario for support with statistical analyses (all affiliated to the Robert Koch Institute). DEGS1 is primarily funded by the German Ministry of Health (BMG).		48	11	12	0	6	BMC	LONDON	CAMPUS, 4 CRINAN ST, LONDON N1 9XW, ENGLAND	1471-2458			BMC PUBLIC HEALTH	BMC Public Health	MAR 8	2016	16
J	Maughan, RJ; Watson, P; Cordery, PAA; Walsh, NP; Oliver, SJ; Dolci, A; Rodriguez-Sanchez, N; Galloway, SDR				Maughan, Ronald J.; Watson, Phillip; Cordery, Philip A. A.; Walsh, Neil P.; Oliver, Samuel J.; Dolci, Alberto; Rodriguez-Sanchez, Nidia; Galloway, Stuart D. R.			A randomized trial to assess the potential of different beverages to affect hydration status: development of a beverage hydration index	AMERICAN JOURNAL OF CLINICAL NUTRITION			English	Article						fluid balance; dehydration; rehydration; euhydration; electrolytes; macronutrients; gastric emptying; intestinal absorption; renal excretion; urine	FLUID BALANCE; DIURETIC ACTION; DEHYDRATION; REHYDRATION; ALCOHOL	Background: The identification of beverages that promote longer term fluid retention and maintenance of fluid balance is of real clinical and practical benefit in situations in which free access to fluids is limited or when frequent breaks for urination are not desirable. The postingestion diuretic response is likely to be influenced by several beverage characteristics, including the volume inges…	[Maughan, Ronald J.; Watson, Phillip; Cordery, Philip A. A.] Univ Loughborough, Sch Sport Exercise & Hlth Sci, Loughborough, Leics, England; [Walsh, Neil P.; Oliver, Samuel J.; Dolci, Alberto] Bangor Univ, Sch Sport Hlth & Exercise Sci, Bangor, Gwynedd, Wales; [Rodriguez-Sanchez, Nidia; Galloway, Stuart D. R.] Univ Stirling, Sch Sport, Stirling FK9 4LA, Scotland	Maughan, RJ (corresponding author), Univ Loughborough, Sch Sport Exercise & Hlth Sci, Loughborough, Leics, England.	r.j.maughan@lboro.ac.uk	maughan, ron j/G-5370-2016; Rodriguez-Sanchez, Nidia/AAZ-4098-2020; Oliver, Samuel/H-2563-2013	maughan, ron j/0000-0002-7642-354X; Oliver, Samuel/0000-0002-9971-9546; Rodriguez-Sanchez, Nidia/0000-0003-3960-5704; DOLCI, ALBERTO/0000-0002-9833-7538; Galloway, Stuart/0000-0002-1622-3044	European Hydration Institute	Supported by a grant from the European Hydration Institute.		25	45	46	0	48	OXFORD UNIV PRESS	OXFORD	GREAT CLARENDON ST, OXFORD OX2 6DP, ENGLAND	0002-9165	1938-3207		AM J CLIN NUTR	Am. J. Clin. Nutr.	MAR	2016	103	3
J	Aparicio-Ugarriza, R; Luzardo-Socorro, R; Palacios, G; Bibiloni, MD; Julibert, A; Tur, JA; Gonzalez-Gross, M				Aparicio-Ugarriza, Raquel; Luzardo-Socorro, Raquel; Palacios, Gonzalo; del Mar Bibiloni, Maria; Julibert, Alicia; Antoni Tur, Josep; Gonzalez-Gross, Marcela			Impact of physical activity and sedentarism on hydration status and liquid intake in Spanish older adults. The PHYSMED study	NUTRICION HOSPITALARIA			English	Article						Beverages; Water intake; Physical activity; Elderly; Sedentary lifestyle		Introduction: Data on hydration status in older adults are scarce and there are very few studies focusing on the impact of physical activity (PA) on drinking behavior. Objective: To assess the impact of physical activity and sedentarism on fluid intake in Spanish elderly. Methods: 433 non-institutionalized Spanish older adults (58% females), aged 55-88 years, volunteered for the PHYSMED study. PA…	[Aparicio-Ugarriza, Raquel; Luzardo-Socorro, Raquel; Palacios, Gonzalo; Gonzalez-Gross, Marcela] Tech Univ Madrid, Fac Phys Act & Sport Sci INEF, ImFINE Res Grp, Madrid, Spain; [Palacios, Gonzalo; del Mar Bibiloni, Maria; Julibert, Alicia; Antoni Tur, Josep; Gonzalez-Gross, Marcela] CIBEROBN Physiopathol Obes & Nutr CB12 03 30038, Madrid, Spain; [del Mar Bibiloni, Maria; Julibert, Alicia; Antoni …	Gonzalez-Gross, M (corresponding author), Tech Univ Madrid, Fac Phys Act & Sport Sci, Dept Hlth & Human Performance, ImFine Res Grp, C Martin Fierro 7, Madrid 28040, Spain.	marcela.gonzalez.gross@upm.es	Aparicio-Ugarriza, Raquel/AAE-8946-2020; del Mar Bibiloni, Maria/M-3123-2014; julibert, Alicia/AAE-2070-2019; Gonzalez-Gross, Marcela/W-8000-2018	del Mar Bibiloni, Maria/0000-0001-8926-9206; julibert, Alicia/0000-0002-6040-0482; Gonzalez-Gross, Marcela/0000-0001-7757-3235	Spanish Ministry of Economy and Competitiveness-Instituto de Salud Carlos III [PI11/01791]; CIBEROBN [CB12/03/30038]; European Hydration Institute [E131115081]	The authors are grateful to all the subjects who took part in the PHYSMED study and to all the researchers who set up the data for further analysis. This study took place with the financial support of the Spanish Ministry of Economy and Competitiveness-Instituto de Salud Carlos III (PI11/01791), CIBEROBN (CB12/03/30038) and the European Hydration Institute (E131115081).		30	1	2	0	3	ARAN EDICIONES, S L	MADRID	C/ CASTELLO, 128, 1O, MADRID, 28006, SPAIN	0212-1611	1699-5198		NUTR HOSP	Nutr. Hosp.		2016	33			3
J	Park, S; McGuire, LC; Galuska, DA				Park, Sohyun; McGuire, Lisa C.; Galuska, Deborah A.			Regional Differences in Sugar-Sweetened Beverage Intake among US Adults	JOURNAL OF THE ACADEMY OF NUTRITION AND DIETETICS			English	Article						Sugar-sweetened beverages; Soda; Fruit-flavored drinks; Sports and energy drinks; Geographic region	UNITED-STATES; CONSUMPTION; RISK; QUESTIONNAIRE; OBESITY; WEIGHT	Background Higher consumption of sugar-sweetened beverages (SSBs) is associated with obesity and type 2 diabetes, and the prevalence of obesity varies by geographic region. Although information on whether SSB intake differs geographically could be valuable for designing targeted interventions, this information is limited. Objective This cross-sectional study examined associations between living i…	[Park, Sohyun; McGuire, Lisa C.] Ctr Dis Control & Prevent, Div Nutr Phys Act & Obes, Natl Ctr Chron Dis Prevent & Hlth Promot, Atlanta, GA 30341 USA; [Galuska, Deborah A.] Ctr Dis Control & Prevent, Sci, Div Nutr Phys Act & Obes, Natl Ctr Chron Dis Prevent & Hlth Promot, Atlanta, GA 30341 USA	Park, S (corresponding author), Ctr Dis Control & Prevent, Div Nutr Phys Act & Obes, Natl Ctr Chron Dis Prevent & Hlth Promot, 4770 Buford Hwy NE,Mailstop F77, Atlanta, GA 30341 USA.	spark3@cdc.gov		Park, Sohyun/0000-0002-8192-7048	Intramural CDC HHS [CC999999] Funding Source: Medline			33	25	26	0	12	ELSEVIER SCIENCE INC	NEW YORK	STE 800, 230 PARK AVE, NEW YORK, NY 10169 USA	2212-2672	2212-2680		J ACAD NUTR DIET	J. Acad. Nutr. Diet.	DEC	2015	115	12
J	Lara, B; Ruiz-Vicente, D; Areces, F; Abian-Vicen, J; Salinero, JJ; Gonzalez-Millan, C; Gallo-Salazar, C; Del Coso, J				Lara, Beatriz; Ruiz-Vicente, Diana; Areces, Francisco; Abian-Vicen, Javier; Jose Salinero, Juan; Gonzalez-Millan, Cristina; Gallo-Salazar, Cesar; Del Coso, Juan			Acute consumption of a caffeinated energy drink enhances aspects of performance in sprint swimmers	BRITISH JOURNAL OF NUTRITION			English	Article						Sprint; Swimming; Nutrition; Exercise; Dietary supplements; Ergogenic aid	IMPROVES PHYSICAL PERFORMANCE; INGESTION; MECHANISMS; PLAYERS; SPORTS; COFFEE; POWER	This study investigated the effect of a caffeinated energy drink on various aspects of performance in sprint swimmers. In a randomised and counterbalanced order, fourteen male sprint swimmers performed two acute experimental trials after the ingestion of a caffeinated energy drink (3 mg/kg) or after the ingestion of the same energy drink without caffeine (0 mg/kg; placebo). After 60 min of ingest…	[Lara, Beatriz; Ruiz-Vicente, Diana; Areces, Francisco; Abian-Vicen, Javier; Jose Salinero, Juan; Gonzalez-Millan, Cristina; Gallo-Salazar, Cesar; Del Coso, Juan] Camilo Jose Cela Univ, Exercise Physiol Lab, Madrid 28692, Spain	Del Coso, J (corresponding author), Camilo Jose Cela Univ, Exercise Physiol Lab, Madrid 28692, Spain.	jdelcoso@ucjc.edu	Areces, Francisco/ABH-3023-2020; Lara, Beatriz/AAQ-5269-2021; Del Coso, Juan/AAC-7117-2020; MARTIN, JUAN JOSE JJ SALINERO/I-4212-2012; Gallo-Salazar, Cesar/O-4823-2019; Ruiz-Vicente, Diana/AAH-3689-2019; Abian-Vicen, Javier/I-8509-2012	Areces, Francisco/0000-0003-2996-4156; Del Coso, Juan/0000-0002-5785-984X; MARTIN, JUAN JOSE JJ SALINERO/0000-0003-4153-5100; Gallo-Salazar, Cesar/0000-0001-8676-4658; Abian-Vicen, Javier/0000-0001-9635-3289; Gonzalez-Millan, Cristina/0000-0002-3371-9420; Lara, Beatriz/0000-0001-5516-4852				30	31	31	1	96	CAMBRIDGE UNIV PRESS	CAMBRIDGE	EDINBURGH BLDG, SHAFTESBURY RD, CB2 8RU CAMBRIDGE, ENGLAND	0007-1145	1475-2662		BRIT J NUTR	Br. J. Nutr.	SEP 28	2015	114	6
J	Gois, E; Lodola, S; Dyreson, M				Gois, Edivaldo, Jr.; Lodola, Soraya; Dyreson, Mark			The Rise of Modern Sport in Fin de Siecle Sao Paulo: Reading Elite and Bourgeois Sensibilities, the Popular Press, and the Creation of Cultural Capital	INTERNATIONAL JOURNAL OF THE HISTORY OF SPORT			English	Article						Brazil; the diffusion of modern sport; cultural capital; sport and the press; Sao Paulo		In the period between 1890 and 1910, British sport flourished in a rapidly modernizing Brazilian city. Sao Paulo boomed as a coffee export centre for the global market, growing into the second largest metropolis in Brazil. New businesses and industries developed and thousands of immigrants from around the world migrated to the expanding South American city. Along with the flow of new residents ca…	[Gois, Edivaldo, Jr.] Univ Estadual Campinas, Dept Phys Educ & Humanities, Sao Paulo, Brazil; [Lodola, Soraya] Univ Estadual Campinas, Inst Geosci, Sao Paulo, Brazil; [Dyreson, Mark] Penn State Univ, Dept Kinesiol, University Pk, PA 16802 USA; [Dyreson, Mark] Penn State Univ, Dept Hist, University Pk, PA 16802 USA	Gois, E (corresponding author), Univ Estadual Campinas, Dept Phys Educ & Humanities, Sao Paulo, Brazil.	edivaldo@fef.unicamp.br	Lodola, Soraya/AAS-4140-2021; Gois, Edivaldo/H-3292-2012	Lodola, Soraya/0000-0001-9167-311X; Gois, Edivaldo/0000-0002-0521-1937	Sao Paulo Research FoundationFundacao de Amparo a Pesquisa do Estado de Sao Paulo (FAPESP) [2013/15043-7]	This work was supported by Sao Paulo Research Foundation [Process n. 2013/15043-7].		72	1	3	0	2	ROUTLEDGE JOURNALS, TAYLOR & FRANCIS LTD	ABINGDON	2-4 PARK SQUARE, MILTON PARK, ABINGDON OX14 4RN, OXON, ENGLAND	0952-3367	1743-9035		INT J HIST SPORT	Int. J. Hist. Sport	SEP 22	2015	32	14			SI
J	Zhang, Y; Coca, A; Casa, DJ; Antonio, J; Green, JM; Bishop, PA				Zhang, Yang; Coca, Aitor; Casa, Douglas J.; Antonio, Jose; Green, James M.; Bishop, Phillip A.			Caffeine and diuresis during rest and exercise: A meta-analysis	JOURNAL OF SCIENCE AND MEDICINE IN SPORT			English	Review						Methylxanthine; Coffee; Diuretic; Fluid balance; Dehydration	FLUID-ELECTROLYTE BALANCE; DIETARY CAFFEINE; PROLONGED EXERCISE; URINARY-EXCRETION; HYDRATION STATUS; HEAT TOLERANCE; REHYDRATION; SPORTS; SODIUM; WATER	Objectives: Although ergogenic, acute caffeine ingestion may increase urine volume, prompting concerns about fluid balance during exercise and sport events. This meta-analysis evaluated caffeine induced diuresis in adults during rest and exercise. Design: Meta-analysis. Methods: A search of three databases was completed on November 1, 2013. Only studies that involved healthy adults and provided s…	[Zhang, Yang] Chinese Badminton Assoc, Zhejiang Jiaxing Branch, Beijing, Peoples R China; [Coca, Aitor] Ctr Dis Control & Prevent, Natl Personal Protect Technol Lab, Natl Inst Occupat Safety & Hlth, Atlanta, GA USA; [Casa, Douglas J.] Univ Connecticut, Korey Stringer Inst, Dept Kinesiol, Storrs, CT USA; [Antonio, Jose] Nova SE Univ, Farquhar Coll Arts & Sci Exercise & Sports Sci, Ft Lauderdale, F…	Zhang, Y (corresponding author), Chinese Badminton Assoc, Zhejiang Jiaxing Branch, Beijing, Peoples R China.	dr.zhang.yang@qq.com	Coca, Aitor/K-1965-2019; Nunez, Aitor Coca/C-2877-2019	Coca, Aitor/0000-0001-5355-4662; Nunez, Aitor Coca/0000-0001-5355-4662; Zhang, Yang/0000-0001-9290-5891	Intramural CDC HHS [CC999999] Funding Source: Medline			47	27	29	2	80	ELSEVIER SCI LTD	OXFORD	THE BOULEVARD, LANGFORD LANE, KIDLINGTON, OXFORD OX5 1GB, OXON, ENGLAND	1440-2440	1878-1861		J SCI MED SPORT	J. Sci. Med. Sport	SEP	2015	18	5
J	Taber, DR; Chriqui, JF; Vuillaume, R; Kelder, SH; Chaloupka, FJ				Taber, Daniel R.; Chriqui, Jamie F.; Vuillaume, Renee; Kelder, Steven H.; Chaloupka, Frank J.			The association between state bans on soda only and adolescent substitution with other sugar-sweetened beverages: a cross-sectional study	INTERNATIONAL JOURNAL OF BEHAVIORAL NUTRITION AND PHYSICAL ACTIVITY			English	Article							ENERGY DRINKS; CONSUMPTION; US; CHILDREN; AVAILABILITY; DIETARY; TRENDS; ADULTS; YOUTH; FOOD	Background: Across the United States, many states have actively banned the sale of soda in high schools, and evidence suggests that students' in-school access to soda has declined as a result. However, schools may be substituting soda with other sugar-sweetened beverages (SSBs), and national trends indicate that adolescents are consuming more sports drinks and energy drinks. This study examined w…	[Taber, Daniel R.; Chriqui, Jamie F.; Chaloupka, Frank J.] Univ Illinois, Inst Hlth Res & Policy, 1747 West Roosevelt Rd, Chicago, IL 60608 USA; [Taber, Daniel R.; Kelder, Steven H.] Univ Texas Austin, Sch Publ Hlth, Michael & Susan Dell Ctr Hlth Living, Austin, TX 78701 USA; [Chriqui, Jamie F.] Univ Illinois, Dept Hlth Policy & Adm, Chicago, IL USA; [Vuillaume, Renee] Harvard Univ, John F Kenned…	Taber, DR (corresponding author), Univ Illinois, Inst Hlth Res & Policy, 1747 West Roosevelt Rd, Chicago, IL 60608 USA.	Daniel.Taber@uth.tmc.edu			Robert Wood Johnson FoundationRobert Wood Johnson Foundation (RWJF); National Institute of Child Health and Human DevelopmentUnited States Department of Health & Human ServicesNational Institutes of Health (NIH) - USANIH Eunice Kennedy Shriver National Institute of Child Health & Human Development (NICHD) [4R00HD073271-02]; Michael & Susan Dell Foundation through Michael & Susan Dell Center for H…	Support for this research was provided by the Robert Wood Johnson Foundation to the Bridging the Gap program located within the Health Policy Center at the University of Illinois at Chicago (PI: Frank Chaloupka), and by grant number 4R00HD073271-02 from the National Institute of Child Health and Human Development (PI: Daniel Taber). Publication costs for this article were funded by the Michael & …		37	15	15	0	10	BMC	LONDON	CAMPUS, 4 CRINAN ST, LONDON N1 9XW, ENGLAND		1479-5868		INT J BEHAV NUTR PHY	Int. J. Behav. Nutr. Phys. Act.	JUL 27	2015	12			1
J	Schwartz, DL; Gilstad-Hayden, K; Carroll-Scott, A; Grilo, SA; McCaslin, C; Schwartz, M; Ickovics, JR				Schwartz, Deborah L.; Gilstad-Hayden, Kathryn; Carroll-Scott, Amy; Grilo, Stephanie A.; McCaslin, Catherine; Schwartz, Marlene; Ickovics, Jeannette R.			Energy Drinks and Youth Self-Reported Hyperactivity/Inattention Symptoms	ACADEMIC PEDIATRICS			English	Article						ADHD; adolescents; energy drinks; nutrition; sweetened beverages	SCHOOL-AGED CHILDREN; DIFFICULTIES QUESTIONNAIRE; FAMILY-STRUCTURE; CAFFEINE USE; HEALTH; ADOLESCENTS; DISORDER; IMPACT; DISPARITIES; BEVERAGES	OBJECTIVE: To describe patterns in sweetened beverage consumption by race/ethnicity and sex, documenting both the amount and types of sweetened beverages consumed; and to examine the association of sweetened beverage consumption with hyperactivity/inattention symptoms among middle school students in a single urban school district. METHODS: Middle school students (n = 1649; 47% Hispanic and 38% bl…	[Schwartz, Deborah L.; Gilstad-Hayden, Kathryn; Carroll-Scott, Amy; Grilo, Stephanie A.; Ickovics, Jeannette R.] Yale Univ, Sch Publ Hlth, CARE, New Haven, CT 06520 USA; [McCaslin, Catherine] Yale Univ, New Haven Publ Sch, New Haven, CT 06520 USA; [Schwartz, Marlene] Yale Univ, Rudd Ctr Food Policy & Obes, New Haven, CT 06520 USA	Ickovics, JR (corresponding author), Yale Univ, Sch Publ Hlth, 60 Coll St, New Haven, CT 06520 USA.	Jeannette.Ickovics@yale.edu			National Institute of Child and Human DevelopmentUnited States Department of Health & Human ServicesNational Institutes of Health (NIH) - USANIH Eunice Kennedy Shriver National Institute of Child Health & Human Development (NICHD) [R01 HD070740]; Patrick and Catherine Weldon Donaghue Foundation Medical Research Foundation, DF (West Hartford, Conn) [08-202]; EUNICE KENNEDY SHRIVER NATIONAL INSTITU…	This study was funded by the National Institute of Child and Human Development, R01 HD070740 (Jeannette Ickovics and Marlene Schwartz, MPI), and the Patrick and Catherine Weldon Donaghue Foundation Medical Research Foundation, DF# 08-202 (West Hartford, Conn). Funders were not involved in study design, in the collection, analysis, and interpretation of data, in the writing of the report, or in th…		36	15	15	0	45	ELSEVIER SCIENCE INC	NEW YORK	360 PARK AVE SOUTH, NEW YORK, NY 10010-1710 USA	1876-2859	1876-2867		ACAD PEDIATR	Acad. Pediatr.	MAY-JUN	2015	15	3
J	Ali, M; Yusuf, HI; Stahmer, J; Rahlenbeck, SI				Ali, Mahdi; Yusuf, Hassan Ismail; Stahmer, Jens; Rahlenbeck, Sibylle I.			Cardiovascular Risk Factors and Physical Activity Among University Students in Somaliland	JOURNAL OF COMMUNITY HEALTH			English	Article						Cardiovascular risk factors; BMI; Somalia; Physical inactivity; Sedentary life style; Blood pressure; Overweight	YOUNG-ADULTS; PREVALENCE; INACTIVITY	Physical inactivity is a well-known risk factor for the development of cardiovascular diseases and counts as fourth leading cause of death worldwide. The study aimed to elucidate to what extent cardiovascular risk factors exist in university students in Somaliland. In a cross-sectional survey, self-administered questionnaires were used to elucidate existence of cardiovascular risk factors in 173 …	[Ali, Mahdi; Yusuf, Hassan Ismail] Univ Hargeisa, Fac Med, Hargeisa, Somalia; [Stahmer, Jens] Reinbek Hosp, Internal Med, D-21465 Reinbek, Germany; [Rahlenbeck, Sibylle I.] Afrika Akt eV, Epidemiol & Publ Hlth, Berlin, Germany	Rahlenbeck, SI (corresponding author), Afrika Akt eV, Epidemiol & Publ Hlth, Berlin, Germany.	Rahlenbeck@hotmail.com			Afrika aktiv e.V.; Else-Kroener-Fresenius-Stiftung, Germany	We would like to thank all participating students of the University of Hargeisa for their active participation. This study was supported by Afrika aktiv e.V. and the Else-Kroener-Fresenius-Stiftung, Germany.		18	14	16	0	25	SPRINGER	NEW YORK	233 SPRING ST, NEW YORK, NY 10013 USA	0094-5145	1573-3610		J COMMUN HEALTH	J. Community Health	APR	2015	40	2
J	Mesirow, MSC; Welsh, JA				Mesirow, Maurissa S. C.; Welsh, Jean A.			Changing Beverage Consumption Patterns Have Resulted in Fewer Liquid Calories in the Diets of US Children: National Health and Nutrition Examination Survey 2001-2010	JOURNAL OF THE ACADEMY OF NUTRITION AND DIETETICS			English	Article						Diet; Pediatrics; Beverages; National Health and Nutrition Examination Survey; United States	SUGAR-SWEETENED BEVERAGES; ARTIFICIAL SWEETENERS; AGED CHILDREN; FOODS; OVERWEIGHT; CHILDHOOD; TRENDS; SHIFTS; GAIN; MILK	Background Beverage consumption patterns have been linked to obesity and chronic disease risk. Although the consumption of sugar-sweetened beverages (SSBs) has decreased recently, little is known about the parallel trends in intake of other beverages. Objective To describe recent trends in consumption of all commonly consumed beverages among US children aged 2 to 19 years. Design Twenty-four-hour…	[Mesirow, Maurissa S. C.] Emory Univ, Rollins Sch Publ Hlth, Dept Global Hlth, Atlanta, GA 30322 USA; [Welsh, Jean A.] Emory Univ, Emory Sch Med, Dept Pediat, Atlanta, GA 30322 USA; [Welsh, Jean A.] Childrens Healthcare Atlanta, Res & Evaluat, Wellness Dept, Atlanta, GA USA	Welsh, JA (corresponding author), Emory Univ, Emory Sch Med, Dept Pediat, 1760 Haygood Dr, Atlanta, GA 30322 USA.	jwelsh1@emory.edu		Mesirow, Maurissa/0000-0002-6464-4345				47	60	60	0	62	ELSEVIER SCIENCE INC	NEW YORK	STE 800, 230 PARK AVE, NEW YORK, NY 10169 USA	2212-2672	2212-2680		J ACAD NUTR DIET	J. Acad. Nutr. Diet.	APR	2015	115	4
J	Mihalyi, RG; Pathak, K; Vaskevicius, N; Fromm, T; Birk, A				Mihalyi, Razvan-George; Pathak, Kaustubh; Vaskevicius, Narunas; Fromm, Tobias; Birk, Andreas			Robust 3D object modeling with a low-cost RGBD-sensor and AR-markers for applications with untrained end-users	ROBOTICS AND AUTONOMOUS SYSTEMS			English	Article						Object modeling; RGBD sensor; Augmented Reality (AR) marker; Pose uncertainty; Graph-SLAM	RECOGNITION	An approach for generating textured 3D models of objects without the need for complex infrastructure such as turn-tables or high-end sensors on precisely controlled rails is presented. The method is inexpensive as it uses only a low-cost RGBD sensor, e.g., Microsoft Kinect or ASUS Xtion, and Augmented Reality (AR) markers printed on paper sheets. The sensor can be moved by hand by an untrained pe…	[Mihalyi, Razvan-George; Pathak, Kaustubh; Vaskevicius, Narunas; Fromm, Tobias; Birk, Andreas] Jacobs Univ Bremen, Dept Elect Engn & Comp Sci, D-28759 Bremen, Germany	Pathak, K (corresponding author), Jacobs Univ Bremen, Dept Elect Engn & Comp Sci, D-28759 Bremen, Germany.	r.mihalyi@jacobs-university.de; k.pathak@jacobs-university.de; n.vaskevicius@jacobs-university.de; tfromm@jacobs-university.de; a.birk@jacobs-university.de	Birk, Andreas/W-9259-2019	Birk, Andreas/0000-0003-4577-2525; Doernbach, Tobias/0000-0001-6488-8211				55	9	12	2	40	ELSEVIER	AMSTERDAM	RADARWEG 29, 1043 NX AMSTERDAM, NETHERLANDS	0921-8890	1872-793X		ROBOT AUTON SYST	Robot. Auton. Syst.	APR	2015	66
J	Moyer, A				Moyer, Alex			Throwing Out the Playbook: Replacing the NCAA's Anticompetitive Amateurism Regime with the Olympic Model	GEORGE WASHINGTON LAW REVIEW			English	Article								With annual revenues exceeding twelve billion dollars, the college sports industry is the highest-grossing sports enterprise in the United States, consistently outpacing professional leagues like the NFL and NBA. This highly commercialized, environment helps to line the coffers of the NCAA, athletic conferences, and universities, while making millionaires out of many coaches and administrators. T…	George Washington Univ, Sch Law, Washington, DC 20052 USA	Moyer, A (corresponding author), George Washington Univ, Sch Law, Washington, DC 20052 USA.							93	2	2	0	26	GEORGE WASHINGTON UNIV	WASHINGTON	2000 H STREET N W, WASHINGTON, DC 20052 USA	0016-8076			GEORGE WASH LAW REV	George Wash. Law Rev.	FEB	2015	83	2
J	Diamantini, G; Pignotti, S; Antonini, E; Chiarabini, A; Angelino, D; Ninfali, P				Diamantini, Giuseppe; Pignotti, Silvio; Antonini, Elena; Chiarabini, Andrea; Angelino, Donato; Ninfali, Paolino			Assessment of antioxidant capacity of energy drinks, energy gels and sport drinks in comparison with coffee and tea	INTERNATIONAL JOURNAL OF FOOD SCIENCE AND TECHNOLOGY			English	Article						Antioxidant capacity; calories; coffee; energy drink; energy gel; Oxygen Radical Absorbance Capacity/Kcal ratio; sport drink; tea	OXIDATIVE STRESS; FREE-RADICALS; HEALTH; SUPPLEMENTATION; POLYPHENOLS; CONSUMPTION; COMPONENTS; BEHAVIORS; VARIETIES; PHENOLICS	Antioxidant capacities of energy drinks (ED) and energy gels (EG) were evaluated by means of Oxygen Radical Absorbance Capacity (ORAC), Trolox Equivalent Antioxidant Capacity (TEAC), Ferric-ion Reducing Antioxidant Power (FRAP) and 2,2-Diphenyl-1-picrylhydrazyl (DPPH) assays. Values obtained by the four methods linearly correlated and a ranking scale of their antioxidant contributes was drawn. Th…	[Diamantini, Giuseppe; Pignotti, Silvio; Antonini, Elena; Chiarabini, Andrea; Angelino, Donato; Ninfali, Paolino] Univ Urbino Carlo Bo, Dept Biomol Sci, I-61029 Urbino, PU, Italy	Ninfali, P (corresponding author), Univ Urbino Carlo Bo, Dept Biomol Sci, Via Saffi 2, I-61029 Urbino, PU, Italy.	paolino.ninfali@uniurb.it	Angelino, Donato/H-4391-2019; Angelino, Donato/G-7894-2015	Angelino, Donato/0000-0002-5436-7428; Angelino, Donato/0000-0002-5436-7428; DIAMANTINI, Giuseppe/0000-0002-1304-4796; NINFALI, PAOLINO/0000-0003-4471-725X				45	5	6	1	63	WILEY	HOBOKEN	111 RIVER ST, HOBOKEN 07030-5774, NJ USA	0950-5423	1365-2621		INT J FOOD SCI TECH	Int. J. Food Sci. Technol.	JAN	2015	50	1
J	McPhail, R; Patiar, A; Herington, C; Creed, P; Davidson, M				McPhail, Ruth; Patiar, Anoop; Herington, Carmel; Creed, Peter; Davidson, Michael			Development and initial validation of a hospitality employees' job satisfaction index Evidence from Australia	INTERNATIONAL JOURNAL OF CONTEMPORARY HOSPITALITY MANAGEMENT			English	Article						Australia; Customer satisfaction; Job satisfaction; Employee turnover; Scale development; Scale validation	WORK-FAMILY CONFLICT; ORGANIZATIONAL COMMITMENT; OUTCOMES; CONSEQUENCES; ANTECEDENTS; QUALITY; SERVICE; DETERMINANTS; EMPOWERMENT; PERFORMANCE	Purpose - The purpose of this study was to develop and validate a self-reporting tool: the hospitality employee' satisfaction index. Design/methodology/approach - The 15-item instrument presented in this study was developed through an examination of the extant literature and seven focus groups representing the hospitality industry. The instrument was piloted online with 1,000 hospitality employee…	[McPhail, Ruth] Griffith Univ, Dept Employment Relat & Human Resources, Gold Coast, Australia; [Patiar, Anoop] Griffith Univ, Dept Tourism Sport & Hotel Management, Brisbane, Qld 4111, Australia; [Herington, Carmel] Macquarie Univ, Macquarie Grad Sch Management, Sydney, NSW 2109, Australia; [Creed, Peter] Griffith Univ, Sch Appl Psychol, Gold Coast, Australia; [Davidson, Michael] Griffith Univ, D…	Patiar, A (corresponding author), Griffith Univ, Dept Tourism Sport & Hotel Management, Brisbane, Qld 4111, Australia.	A.Patiar@Griffith.edu.au			Griffith Institute For Tourism, Griffith Business School	This project was funded by Griffith Institute For Tourism, Griffith Business School.		78	20	21	0	21	EMERALD GROUP PUBLISHING LTD	BINGLEY	HOWARD HOUSE, WAGON LANE, BINGLEY BD16 1WA, W YORKSHIRE, ENGLAND	0959-6119	1757-1049		INT J CONTEMP HOSP M	Int. J. Contemp. Hosp. Manag.		2015	27	8
J	Shearer, J; Graham, TE				Shearer, Jane; Graham, Terry E.			Performance effects and metabolic consequences of caffeine and caffeinated energy drink consumption on glucose disposal	NUTRITION REVIEWS			English	Review						caffeine; diabetes; energy drink; insulin resistance; performance; team sports	CYCLING TIME-TRIAL; HUMAN SKELETAL-MUSCLE; REPEATED SPRINT PERFORMANCE; CHRONIC COFFEE CONSUMPTION; EXERCISE PERFORMANCE; INSULIN SENSITIVITY; BLOOD-FLOW; TOLERANCE TEST; POWER OUTPUT; PHYSIOLOGICAL-MECHANISMS	This review documents two opposing effects of caffeine and caffeine-containing energy drinks, i.e., their positive effects on athletic performance and their negative impacts on glucose tolerance in the sedentary state. Analysis of studies examining caffeine administration prior to performance-based exercise showed caffeine improved completion time by 3.6%. Similar analyses following consumption o…	[Shearer, Jane] Univ Calgary, Fac Med, Dept Biochem & Mol Biol, Calgary, AB T2N 1N4, Canada; [Graham, Terry E.] Univ Guelph, Dept Human Hlth & Nutr Sci, Guelph, ON N1G 2W1, Canada	Shearer, J (corresponding author), Univ Calgary, Fac Med, Dept Biochem & Mol Biol, 2500 Univ Dr, Calgary, AB T2N 1N4, Canada.	jshearer@ucalgary.ca			National Science and Engineering Research Council of CanadaNatural Sciences and Engineering Research Council of Canada (NSERC); Alberta Innovates Health Solutions	The authors gratefully acknowledge the financial support of the National Science and Engineering Research Council of Canada (JS, TEG). JS holds a salary support award from Alberta Innovates Health Solutions.		200	33	36	1	91	OXFORD UNIV PRESS INC	CARY	JOURNALS DEPT, 2001 EVANS RD, CARY, NC 27513 USA	0029-6643	1753-4887		NUTR REV	Nutr. Rev.	OCT	2014	72			1	SI
J	Ruxton, CHS				Ruxton, C. H. S.			The suitability of caffeinated drinks for children: a systematic review of randomised controlled trials, observational studies and expert panel guidelines	JOURNAL OF HUMAN NUTRITION AND DIETETICS			English	Article						beverages; caffeine; child	ENERGY DRINKS; PHYSIOLOGICAL-RESPONSES; INTERNATIONAL SOCIETY; BLOOD-PRESSURE; CONSUMPTION; EXERCISE; BEVERAGES; SLEEP; PSYCHOSTIMULANT; ASSOCIATION	Background: The increased availability of caffeinated drinks raises questions about the level of caffeine that is appropriate for children, as well as the benefits and risks associated with their consumption. Methods: Using the Preferred Reporting Items for Systematic Reviews and Meta-Analyses guidelines, this systematic review evaluates evidence from randomised controlled trials investigating th…	Nutr Commun, Cupar KY15 4HQ, Fife, Scotland	Ruxton, CHS (corresponding author), Nutr Commun, 26 East Rd, Cupar KY15 4HQ, Fife, Scotland.	carrie@nutrition-communications.com		Ruxton, Carrie/0000-0002-0132-6331	Tea Advisory Panel - UK Tea Council, the trade association for the UK tea industry	Funding for the present study was provided by the Tea Advisory Panel, which is supported by an unrestricted educational grant from the UK Tea Council, the trade association for the UK tea industry. Further information is available at http://www.teaadvisorypanel.com. The content of this paper reflects the opinion of the author. CHSR researched and wrote the paper, critically reviewed the manuscrip…		74	25	27	0	59	WILEY	HOBOKEN	111 RIVER ST, HOBOKEN 07030-5774, NJ USA	0952-3871	1365-277X		J HUM NUTR DIET	J. Hum. Nutr. Diet.	AUG	2014	27	4
J	Watanabe, M; Ohnishi, T; Araki, E; Kanda, T; Tomita, A; Ozawa, K; Goto, K; Sugiyama, K; Konuma, H; Hara-Kudo, Y				Watanabe, Maiko; Ohnishi, Takahiro; Araki, Emiko; Kanda, Takashi; Tomita, Atsuko; Ozawa, Kazuhiro; Goto, Keiichi; Sugiyama, Kanji; Konuma, Hirotaka; Hara-Kudo, Yukiko			Characteristics of bacterial and fungal growth in plastic bottled beverages under a consuming condition model	JOURNAL OF ENVIRONMENTAL SCIENCE AND HEALTH PART A-TOXIC/HAZARDOUS SUBSTANCES & ENVIRONMENTAL ENGINEERING			English	Article						bacteria; plastic bottle; fungi; Beverage	ESCHERICHIA-COLI O157-H7; MICROBIAL-CONTAMINATION; LISTERIA-MONOCYTOGENES; JUICE; SURVIVAL; FATE	Microbial contamination in unfinished beverages can occur when drinking directly from the bottle. Various microorganisms, including foodborne pathogens, are able to grow in these beverages at room temperature or in a refrigerator. In this study, we elucidated the characteristics of microorganism growth in bottled beverages under consuming condition models. Furthermore, we provide insight into the…	[Watanabe, Maiko; Ohnishi, Takahiro; Hara-Kudo, Yukiko] Natl Inst Hlth Sci, Div Microbiol, Setagaya Ku, Tokyo 1588501, Japan; [Araki, Emiko; Konuma, Hirotaka] Tokai Univ, Dept Fisheries, Sch Marine Sci & Technol, Shimizu, Shizuoka, Japan; [Kanda, Takashi; Sugiyama, Kanji] Shizuoka Inst Environm & Hyg, Dept Microbiol, Shizuoka, Japan; [Tomita, Atsuko] Shizuoka City Inst Environm Sci & Publ Hlth, S…	Hara-Kudo, Y (corresponding author), Natl Inst Hlth Sci, Div Microbiol, Setagaya Ku, 1-18-1 Kamiyoga, Tokyo 1588501, Japan.	ykudo@nihs.go.jp			Ministry of Health, Labour and WelfareMinistry of Health, Labour and Welfare, Japan	This study was supported by a grant for Research on Food Safety from the Ministry of Health, Labour and Welfare.		14	5	5	1	68	TAYLOR & FRANCIS INC	PHILADELPHIA	530 WALNUT STREET, STE 850, PHILADELPHIA, PA 19106 USA	1093-4529	1532-4117		J ENVIRON SCI HEAL A	J. Environ. Sci. Health Part A-Toxic/Hazard. Subst. Environ. Eng.	JUN 7	2014	49	7
J	Flotta, D; Mico, R; Nobile, CGA; Pileggi, C; Bianco, A; Pavia, M				Flotta, Domenico; Mico, Rocco; Nobile, Carmelo G. A.; Pileggi, Claudia; Bianco, Aida; Pavia, Maria			Consumption of Energy Drinks, Alcohol, and Alcohol-Mixed Energy Drinks Among Italian Adolescents	ALCOHOLISM-CLINICAL AND EXPERIMENTAL RESEARCH			English	Article						Adolescents; Alcohol-Mixed Energy Drinks; Energy Drinks; Risky Behavior; Italy	DRUG-USE; RISK; COCKTAILS	Background It has been argued that the excessive consumption of energy drinks (EDs) may have serious health consequences, and that may serve as an indicator for substance use and other risky behaviors. The present paper offers a perspective on this topic that remains underexplored on the population of adolescents. Methods Data were collected via self-administered anonymous questionnaires from 870…	[Flotta, Domenico; Mico, Rocco; Nobile, Carmelo G. A.; Pileggi, Claudia; Bianco, Aida; Pavia, Maria] Univ Catanzaro Magna Graecia, Dept Hlth Sci, I-88100 Catanzaro, Italy	Pavia, M (corresponding author), Univ Catanzaro Magna Graecia, Dept Hlth Sci, Via Tommaso Campanella 115, I-88100 Catanzaro, Italy.	pavia@unicz.it	Bianco, Aida/R-6612-2016	NOBILE, Carmelo Giuseppe Angelo/0000-0002-0762-513X; PAVIA, Maria/0000-0003-3879-1322; PILEGGI, Claudia/0000-0002-6288-5540; BIANCO, Aida/0000-0003-4674-0306				29	27	28	1	13	WILEY	HOBOKEN	111 RIVER ST, HOBOKEN 07030-5774, NJ USA	0145-6008	1530-0277		ALCOHOL CLIN EXP RES	Alcoholism (NY)	JUN	2014	38	6
J	Wu, PG; Pan, XD; Ma, BJ; Wang, LY; Zhang, J				Wu, Ping-Gu; Pan, Xiao-Dong; Ma, Bing-Jie; Wang, Li-Yuan; Zhang, Jin			Determination of phthalate esters in non-alcoholic beverages by GC-MS and optimization of the extraction conditions	EUROPEAN FOOD RESEARCH AND TECHNOLOGY			English	Article						Phthalate; Non-alcoholic beverage; GC-MS; DEHP	SOLID-PHASE EXTRACTION; PACKAGING MATERIALS; MASS-SPECTROMETRY; FOOD; PRODUCTS; WATER; SEPARATION; MARKET; ACID; RAT	A quantificational method for 7 phthalate esters in non-alcoholic beverages was developed. Dimethyl phthalate, di-ethyl phthalate, di-propyl phthalate (DPP), di-butyl phthalate (DBP), benzyl butyl phthalate, di-(2-ethylhexyl) phthalate (DEHP), and di-octyl phthalate (DOP) were extracted from non-alcoholic beverages with the optimized solid-phase extraction method, and quantification was achieved …	[Wu, Ping-Gu; Pan, Xiao-Dong; Ma, Bing-Jie; Wang, Li-Yuan; Zhang, Jin] Zhejiang Prov Ctr Dis Control & Prevent, Hangzhou 310051, Zhejiang, Peoples R China	Pan, XD (corresponding author), Zhejiang Prov Ctr Dis Control & Prevent, Binsheng Rd 3399, Hangzhou 310051, Zhejiang, Peoples R China.	zjupanxiaodong@hotmail.com			National High Technology Research and Development Program of China (863 Program)National High Technology Research and Development Program of China [2012AA101603]	This work was supported by the National High Technology Research and Development Program of China (863 Program, No. 2012AA101603); we are thankful to China National Center For Food Safety Risk Assessment for the technical advice.		26	17	17	2	74	SPRINGER	NEW YORK	233 SPRING ST, NEW YORK, NY 10013 USA	1438-2377	1438-2385		EUR FOOD RES TECHNOL	Eur. Food Res. Technol.	APR	2014	238	4
J	Barcelos, RP; Souza, MA; Amaral, GP; Stefanello, ST; Bresciani, G; Fighera, MR; Soares, FAA; Barbosa, NV				Barcelos, Romulo Pillon; Souza, Mauren Assis; Amaral, Guilherme Pires; Stefanello, Silvio Terra; Bresciani, Guilherme; Fighera, Michele Rechia; Antunes Soares, Felix Alexandre; Barbosa, Nilda Vargas			Caffeine supplementation modulates oxidative stress markers in the liver of trained rats	LIFE SCIENCES			English	Article						Caffeine; Exercise training; Liver; Oxidative stress; Redox status modulation	SUPEROXIDE-DISMUTASE; COFFEE CONSUMPTION; EXERCISE; ANTIOXIDANT; METABOLISM; MUSCLE; INHIBITION; ADAPTATION; BIOMARKERS; INGESTION	Aims: Caffeine has been widely used in sports competitions due to its ergogenic effects. Most of the studies regarding caffeine and exercise have focused on muscle and plasma adaptations, while the impact on the liver is scarcely described. The aim is to analyze the effects of caffeine and exercise training on oxidative stress markers and injury-related parameters in the liver. Main methods: Rats…	[Barcelos, Romulo Pillon; Souza, Mauren Assis; Amaral, Guilherme Pires; Stefanello, Silvio Terra; Bresciani, Guilherme; Antunes Soares, Felix Alexandre; Barbosa, Nilda Vargas] Univ Fed Santa Maria, Ctr Ciencias Nat & Exatas, Dept Quim, BR-97105900 Santa Maria, RS, Brazil; [Souza, Mauren Assis; Bresciani, Guilherme; Fighera, Michele Rechia; Antunes Soares, Felix Alexandre] Univ Fed Santa Maria, Ct…	Soares, FAA (corresponding author), Univ Fed Santa Maria, CCNE, Dept Quim, BR-97105900 Santa Maria, RS, Brazil.	felix@ufsm.br	Soares, Felix/AAE-6251-2020; Fighera, Michele R/J-9576-2014; Soares, Felix AA/K-7611-2012; Barcelos, Romulo Pillon/J-8231-2015; Stefanello, Silvio Terra/AAO-5036-2020; Stefanello, Silvio Terra/I-3106-2014; Souza, Mauren/A-7990-2015	Soares, Felix/0000-0002-6453-7902; Soares, Felix AA/0000-0002-6453-7902; Barcelos, Romulo Pillon/0000-0002-6366-6366; Stefanello, Silvio Terra/0000-0002-6673-6550; Stefanello, Silvio Terra/0000-0002-6673-6550; Bresciani, Guilherme/0000-0003-1526-5573; Barbosa, Nilda/0000-0002-3661-4253	CNPqConselho Nacional de Desenvolvimento Cientifico e Tecnologico (CNPQ); CAPESCoordenacao de Aperfeicoamento de Pessoal de Nivel Superior (CAPES); PRONEM of FINEP [11/2029-1]	The work was supported by the PRONEM # 11/2029-1 research grant of FINEP. F.A.A.S. and N.B.V.B. received a fellowship from CNPq. R.P.B., S.T.S., G.P.A. and G.B. received a fellowship from CAPES.		60	36	39	1	16	PERGAMON-ELSEVIER SCIENCE LTD	OXFORD	THE BOULEVARD, LANGFORD LANE, KIDLINGTON, OXFORD OX5 1GB, ENGLAND	0024-3205	1879-0631		LIFE SCI	Life Sci.	FEB 6	2014	96	1-2
J	Pesta, DH; Angadi, SS; Burtscher, M; Roberts, CK				Pesta, Dominik H.; Angadi, Siddhartha S.; Burtscher, Martin; Roberts, Christian K.			The effects of caffeine, nicotine, ethanol, and tetrahydrocannabinol on exercise performance	NUTRITION & METABOLISM			English	Review						Common drugs; Doping; Performance enhancement; Anti-doping	SKELETAL-MUSCLE; BLOOD-FLOW; CIGARETTE-SMOKING; ALCOHOL INGESTION; ENDURANCE PERFORMANCE; PROLONGED EXERCISE; PERCEIVED EXERTION; INTERNATIONAL SOCIETY; COGNITIVE FUNCTION; MARIJUANA SMOKE	Caffeine, nicotine, ethanol and tetrahydrocannabinol (THC) are among the most prevalent and culturally accepted drugs in western society. For example, in Europe and North America up to 90% of the adult population drinks coffee daily and, although less prevalent, the other drugs are also used extensively by the population. Smoked tobacco, excessive alcohol consumption and marijuana (cannabis) smok…	[Pesta, Dominik H.] Yale Univ, Sch Med, Dept Internal Med, New Haven, CT 06510 USA; [Roberts, Christian K.] Univ Calif Los Angeles, Sch Nursing, Translat Sci Sect, Exercise & Metab Dis Res Lab, Los Angeles, CA 90024 USA; [Pesta, Dominik H.; Burtscher, Martin] Univ Innsbruck, Dept Sports Sci, Med Sect, A-6020 Innsbruck, Austria; [Angadi, Siddhartha S.] Arizona State Univ, Sch Nutr & Hlth Promot, H…	Roberts, CK (corresponding author), Univ Calif Los Angeles, Sch Nursing, Translat Sci Sect, Exercise & Metab Dis Res Lab, Los Angeles, CA 90024 USA.	croberts@ucla.edu	Pesta, Dominik/AAV-7108-2020; Burtscher, Martin/M-7015-2019	Pesta, Dominik/0000-0002-5089-3586; Burtscher, Martin/0000-0002-5232-3632; Angadi, Siddhartha/0000-0002-2932-7926	Austrian Science Fund (FWF)Austrian Science Fund (FWF) [J 3267]	This project was supported by the Austrian Science Fund (FWF), project number J 3267.		171	53	54	0	176	BMC	LONDON	CAMPUS, 4 CRINAN ST, LONDON N1 9XW, ENGLAND	1743-7075			NUTR METAB	Nutr. Metab.	DEC 13	2013	10
J	Drewnowski, A; Rehm, CD; Constant, F				Drewnowski, Adam; Rehm, Colin D.; Constant, Florence			Water and beverage consumption among adults in the United States: cross-sectional study using data from NHANES 2005-2010	BMC PUBLIC HEALTH			English	Article						Water intake; Drinking water; Adequate hydration; Adults; Beverages; Dietary surveillance	WEIGHT-LOSS; ESSENTIAL NUTRIENT; FLUID CONSUMPTION; HYDRATION STATUS; NATIONAL-HEALTH; ENERGY DENSITY; US POPULATION; PATTERNS; CHILDREN; TRIAL	Background: Few studies have examined plain water consumption among US adults. This study evaluated the consumption of plain water (tap and bottled) and total water among US adults by age group (20-50y, 51-70y, and >= 71y), gender, income-to-poverty ratio, and race/ethnicity. Methods: Data from up to two non-consecutive 24-hour recalls from the 2005-2006, 2007-2008 and 2009-2010 National Health a…	[Drewnowski, Adam] Univ Paris 06, Grp Hosp Pitie Salpetriere, F-75013 Paris, France; [Drewnowski, Adam; Rehm, Colin D.] Univ Washington, Ctr Publ Hlth Nutr, Seattle, WA 98195 USA; [Constant, Florence] Nestle Waters France, F-92130 Issy Les Moulineaux, France	Drewnowski, A (corresponding author), Univ Paris 06, Grp Hosp Pitie Salpetriere, 47 Blvd Hop, F-75013 Paris, France.	adamdrew@uw.edu	REHM, COLIN D./J-1215-2019	REHM, COLIN D./0000-0002-7644-0040	Nestle Waters	This study was funded by Nestle Waters.		45	110	113	0	50	BIOMED CENTRAL LTD	LONDON	236 GRAYS INN RD, FLOOR 6, LONDON WC1X 8HL, ENGLAND	1471-2458			BMC PUBLIC HEALTH	BMC Public Health	NOV 12	2013	13
J	Miller, PE; McKinnon, RA; Krebs-Smith, SM; Subar, AF; Chriqui, J; Kahle, L; Reedy, J				Miller, Paige E.; McKinnon, Robin A.; Krebs-Smith, Susan M.; Subar, Amy F.; Chriqui, Jamie; Kahle, Lisa; Reedy, Jill			Sugar-Sweetened Beverage Consumption in the US Novel Assessment Methodology	AMERICAN JOURNAL OF PREVENTIVE MEDICINE			English	Article							SOFT DRINK CONSUMPTION; METABOLIC SYNDROME; RISK-FACTORS; WEIGHT-GAIN; CHILDREN; ADOLESCENTS; ADULTS; YOUNG; OBESITY; TRIAL	Background: Sugar-sweetened beverage (SSB) consumption has been linked with poor diet quality, weight gain, and increased risk for obesity, diabetes, and cardiovascular disease. Previous studies have been hampered by inconsistent definitions and a failure to capture all types of SSBs. Purpose: To comprehensively examine total SSB consumption in the U.S. using an all-encompassing definition that i…	[Miller, Paige E.] NCI, Canc Prevent Fellowship Program, Rockville, MD USA; [McKinnon, Robin A.; Krebs-Smith, Susan M.; Subar, Amy F.; Reedy, Jill] NCI, Div Canc Control & Populat Sci, Rockville, MD USA; [Kahle, Lisa] Informat Management Serv Inc, Calverton, MD USA; [Miller, Paige E.] Exponent Inc, Ctr Epidemiol Biostat & Computat Biol, Chicago, IL 60661 USA; [Chriqui, Jamie] Univ Illinois, Inst …	Miller, PE (corresponding author), Exponent Inc, 525 West Monroe St,Suite 1050, Chicago, IL 60661 USA.	pmiller@exponent.com			Cancer Prevention Fellowship Program of the National Cancer Institute	This research was supported by the Cancer Prevention Fellowship Program of the National Cancer Institute.		36	44	45	1	37	ELSEVIER SCIENCE INC	NEW YORK	STE 800, 230 PARK AVE, NEW YORK, NY 10169 USA	0749-3797	1873-2607		AM J PREV MED	Am. J. Prev. Med.	OCT	2013	45	4
J	Kit, BK; Fakhouri, THI; Park, S; Nielsen, SJ; Ogden, CL				Kit, Brian K.; Fakhouri, Tala H. I.; Park, Sohyun; Nielsen, Samara Joy; Ogden, Cynthia L.			Trends in sugar-sweetened beverage consumption among youth and adults in the United States: 1999-2010	AMERICAN JOURNAL OF CLINICAL NUTRITION			English	Article							HIGH-SCHOOL-STUDENTS; DENTAL-CARIES; US ADULTS; HEALTH; CHILDREN; ADOLESCENTS; METAANALYSIS; NUTRITION; DRINKS	Background: Reducing sugar-sweetened beverage (SSB) consumption is a recommended strategy to promote optimal health. Objective: The objective was to describe trends in SSB consumption among youth and adults in the United States. Design: We analyzed energy intake from SSBs among 22,367 youth aged 2-19 y and 29,133 adults aged >= 20 y who participated in a 24-h dietary recall as part of NHANES, a n…	[Kit, Brian K.; Fakhouri, Tala H. I.; Nielsen, Samara Joy; Ogden, Cynthia L.] CDC, Div Hlth & Nutr Examinat Surveys, Natl Ctr Hlth Stat, Hyattsville, MD USA; [Kit, Brian K.] US PHS, Rockville, MD USA; [Fakhouri, Tala H. I.] CDC, Epidem Intelligence Serv, Sci Educ & Profess Dev Program Off, Atlanta, GA 30333 USA; [Park, Sohyun] CDC, Div Nutr Phys Act & Obes, Natl Ctr Chron Dis Prevent & Hlth Promo…	Kit, BK (corresponding author), 3311 Toledo Rd,Room 4419, Hyattsville, MD 20782 USA.	igd0@cdc.gov		Park, Sohyun/0000-0002-8192-7048; Nielsen, Samara Joy/0000-0002-5777-6542				34	279	283	0	72	OXFORD UNIV PRESS	OXFORD	GREAT CLARENDON ST, OXFORD OX2 6DP, ENGLAND	0002-9165	1938-3207		AM J CLIN NUTR	Am. J. Clin. Nutr.	JUL	2013	98	1
J	Drewnowski, A; Rehm, CD; Constant, F				Drewnowski, Adam; Rehm, Colin D.; Constant, Florence			Water and beverage consumption among children age 4-13y in the United States: analyses of 2005-2010 NHANES data	NUTRITION JOURNAL			English	Article						Drinking water; Water consumption; Children; Adequate hydration; Beverages; Dietary surveillance	YOUTH PHYSICAL-ACTIVITY; DIETARY ENERGY DENSITY; DRINKING-WATER; ESSENTIAL NUTRIENT; NATIONAL-HEALTH; BODY-WEIGHT; HYDRATION; NUTRITION; ADOLESCENTS; OBESITY	Background: Few studies have examined water consumption patterns among US children. Additionally, recent data on total water consumption as it relates to the Dietary Reference Intakes (DRI) are lacking. This study evaluated the consumption of plain water (tap and bottled) and other beverages among US children by age group, gender, income-to -poverty ratio, and race/ethnicity. Comparisons were mad…	[Drewnowski, Adam] Univ Paris 06, Grp Hosp Pitie Salpetriere, F-75013 Paris, France; [Drewnowski, Adam; Rehm, Colin D.] Univ Washington, Ctr Publ Hlth Nutr, Seattle, WA 98195 USA; [Constant, Florence] Nestle Waters France, F-92130 Issy Les Moulineaux, France	Drewnowski, A (corresponding author), Univ Paris 06, Grp Hosp Pitie Salpetriere, 47 Blvd Hop, F-75013 Paris, France.	adamdrew@uw.edu	REHM, COLIN D./J-1215-2019	REHM, COLIN D./0000-0002-7644-0040	Nestle Waters MT	Study supported by Nestle Waters MT.		32	67	71	0	5	BMC	LONDON	CAMPUS, 4 CRINAN ST, LONDON N1 9XW, ENGLAND		1475-2891		NUTR J	Nutr. J.	JUN 19	2013	12
J	Wronka, I; Suliga, E; Pawlinska-Chmara, R				Wronka, Iwona; Suliga, Edyta; Pawlinska-Chmara, Romana			Evaluation of Lifestyle of Underweight, Normal Weight and Overweight Young Women	COLLEGIUM ANTROPOLOGICUM			English	Article						underweight; overweight; nutritional habits; physical activity	STUDENTS; BEHAVIOR; OBESITY; HABITS; HEALTH; ADOLESCENTS; CROATIA; RISK; FOOD; TERM	The aim of this study was to compare eating and lifestyle habits between underweight, normal weight and overweight young women. Data obtained from a survey of 1129 students of the three higher education institutions in Kielce, Krakow and Opole (Southern Poland) were analysed. BMI was used to define underweight, overweight and obesity. Eating and lifestyle habits were assessed based on the informa…	[Wronka, Iwona] Jagiellonian Univ, Dept Anthropol, PL-30387 Krakow, Poland; [Suliga, Edyta] Jan Kochanowski Univ Humanities & Sci, Inst Publ Hlth, Kielce, Poland; [Pawlinska-Chmara, Romana] Opole Univ, Dept Biotechnol & Mol Biol, Opole, Poland	Wronka, I (corresponding author), Jagiellonian Univ, Dept Anthropol, Ul Gronostajowa 9, PL-30387 Krakow, Poland.	iwona.wronka@uj.edu.pl		Suliga, Edyta/0000-0003-3063-0380				20	5	5	0	12	COLLEGIUM ANTROPOLOGICUM	ZAGREB	INST ANTHROPOLOGICAL RESEARCH, GAJEVA 32, PO BOX 290, HR-10000 ZAGREB, CROATIA	0350-6134			COLLEGIUM ANTROPOL	Coll. Anthropol.	JUN	2013	37	2
J	Han, E; Kim, TH; Powell, LM				Han, Euna; Kim, Tae Hyun; Powell, Lisa M.			Beverage consumption and individual-level associations in South Korea	BMC PUBLIC HEALTH			English	Article						Beverage consumption; Individual-level associations; Two-part regression model; South Korea	SUGAR-SWEETENED BEVERAGES; SOFT DRINK CONSUMPTION; NUTRITION TRANSITION; DIETARY PATTERNS; UNITED-STATES; US CHILDREN; OBESITY; ADOLESCENTS; PREVALENCE; OVERWEIGHT	Background: Few previous studies investigated consumption distributions of sugar-sweetened beverages (SSBs) over time and individual-level associations in Asia despite the recent interest in SSBs regarding obesity control. This study aimed to provide recent evidence on beverage consumption trends from 2001 to 2009 for overall and subtypes of SSBs and for milk as a comparable healthy beverage in S…	[Han, Euna] Gachon Univ, Coll Pharm, Dept Pharm, Inchon 406799, South Korea; [Han, Euna] Gachon Univ, Gachon Inst Pharmaceut Sci, Inchon 406799, South Korea; [Kim, Tae Hyun] Yonsei Univ, Sch Publ Hlth, Seoul 120749, South Korea; [Kim, Tae Hyun] Yonsei Univ, Inst Hlth Serv Res, Seoul 120749, South Korea; [Powell, Lisa M.] Univ Illinois, Sch Publ Hlth, Dept Hlth Policy & Adm, Chicago, IL USA; [Powe…	Kim, TH (corresponding author), Yonsei Univ, Sch Publ Hlth, 50 Yonsei Ro, Seoul 120749, South Korea.	thkim@yuhs.ac		Kim, Tae Hyun/0000-0003-1053-8958; Han, Euna/0000-0003-2656-7059	Korea National Research FoundationNational Research Foundation of Korea [NRF-2012007096]	Funding from Korea National Research Foundation (NRF-2012007096) was greatly appreciated (Han and Kim). All authors have no conflict of interest to disclose. The content is solely the responsibility of the authors and does not necessarily represent the official views of the Korea National Research Foundation. No financial disclosures were reported by the authors of this paper.		49	27	28	1	16	BMC	LONDON	CAMPUS, 4 CRINAN ST, LONDON N1 9XW, ENGLAND		1471-2458		BMC PUBLIC HEALTH	BMC Public Health	MAR 6	2013	13
J	Han, E; Powell, LM; Kim, TH				Han, Euna; Powell, Lisa M.; Kim, Tae Hyun			Trends in exposure to television food advertisements in South Korea	APPETITE			English	Article						TV food advertising; Targeted ratings data; South Korea	BODY-MASS INDEX; UNITED-STATES; NUTRITION TRANSITION; US ADULTS; CHILDREN; DIETARY; ADOLESCENTS; OBESITY; CONSUMPTION; PATTERNS	Given the increased concern about the impact of TV food advertisements (ads) on individual food choices, we provide important evidence on TV food ad exposure between 2004 and 2009 in South Korea. We used monthly targeted ratings data by age group as the number of ads seen daily from Korean Nielsen Media Research. We generated six food groups: beverages (milk, soda, fruit drinks, sports/energy dri…	[Han, Euna] Gachon Univ, Gachon Inst Pharmaceut Sci, Coll Pharm, Inchon 406799, South Korea; [Powell, Lisa M.] Univ Illinois, Inst Hlth Res & Policy, Sch Publ Hlth, Hlth Policy & Adm, Chicago, IL 60608 USA; [Kim, Tae Hyun] Yonsei Univ, Inst Hlth Serv Res, Grad Sch Publ Hlth, Seoul 120752, South Korea	Kim, TH (corresponding author), Yonsei Univ, Inst Hlth Serv Res, Grad Sch Publ Hlth, 50 Yonsei Ro, Seoul 120752, South Korea.	thkim@yuhs.ac		Kim, Tae Hyun/0000-0003-1053-8958; Han, Euna/0000-0003-2656-7059	Korea National Research FoundationNational Research Foundation of Korea [NRF-2012007096]	We gratefully acknowledge research support from the Korea National Research Foundation (NRF-2012007096). The content is solely the responsibility of the authors and does not necessarily represent the official view of the Korea National Research Foundation.		54	17	18	0	53	ACADEMIC PRESS LTD- ELSEVIER SCIENCE LTD	LONDON	24-28 OVAL RD, LONDON NW1 7DX, ENGLAND	0195-6663	1095-8304		APPETITE	Appetite	MAR 1	2013	62
J	Whittaker, JP; Linden, MD; Coffey, VG				Whittaker, Joshua P.; Linden, Matthew D.; Coffey, Vernon G.			Effect of Aerobic Interval Training and Caffeine on Blood Platelet Function	MEDICINE AND SCIENCE IN SPORTS AND EXERCISE			English	Article						EXERCISE; AGGREGATION; PLATELET ACTIVATION; THROMBOSIS	ACUTE MYOCARDIAL-INFARCTION; ACTIVATION-AGGREGATION; ADENOSINE RECEPTORS; STRENUOUS EXERCISE; MODERATE EXERCISE; PHYSICAL EXERTION; RISK-FACTOR; COAGULATION; CONSUMPTION; PROTECTION	WHITTAKER, J. P., M. D. LINDEN, and V. G. COFFEY. Effect of Aerobic Interval Training and Caffeine on Blood Platelet Function. Med. Sci. Sports Exerc., Vol. 45, No. 2, pp. 342-350, 2013. Purpose: Hyperactive platelets contribute to the thrombotic response in humans, and exercise transiently increases platelet function. Caffeine is routinely used by athletes as an ergogenic aid, but the combined e…	[Whittaker, Joshua P.; Linden, Matthew D.; Coffey, Vernon G.] RMIT Univ, Sch Med Sci, Hlth Innovat Res Inst, Melbourne, Vic, Australia	Coffey, VG (corresponding author), RMIT Univ, Sch Med Sci, POB 71, Bundoora, Vic 3083, Australia.	vernon.coffey@rmit.edu.au	Flow, CMCA/C-4191-2013; Linden, Matthew D/G-9644-2012	Linden, Matthew D/0000-0002-9126-2166	RMIT University	This study was funded by an RMIT University grant to VGC and MDL.		41	15	15	1	41	LIPPINCOTT WILLIAMS & WILKINS	PHILADELPHIA	TWO COMMERCE SQ, 2001 MARKET ST, PHILADELPHIA, PA 19103 USA	0195-9131	1530-0315		MED SCI SPORT EXER	Med. Sci. Sports Exerc.	FEB	2013	45	2
J	Benson-Davies, S; Davies, ML; Kattelmann, K				Benson-Davies, Sue; Davies, Michael L.; Kattelmann, Kendra			Food Preferences in Patients After Roux-en Y Gastric Bypass Surgery A Pilot Study Examining Eating Behaviors and Weight Maintenance	TOPICS IN CLINICAL NUTRITION			English	Article						eating behaviors; weight loss surgery		In a cross-sectional pilot study, we examined eating behaviors in patients (N = 24) approximately 6 years after gastric bypass surgery. Anthropometric measures, personal interviews, and 7 days of food records were collected. A mean body mass index of 33.7 +/- 8 was reported, with 75% (18/24) sustaining a weight loss 50% or more of their excess body weight. A mean total caloric intake of 1429 +/- …	Dept Vet Affairs, Cent Off, Washington, DC USA; VA Black Hills Hlth Care Syst, Ft Meade, SD USA; [Kattelmann, Kendra] S Dakota State Univ, Dept Hlth & Nutr Sci, Brookings, SD 57007 USA	Benson-Davies, S (corresponding author), 20417 Canyon Spring Lane, Whitewood, SD 57793 USA.	daviessa@gmail.com	Kattelmann, Kendra/AAC-8629-2020	Kattelmann, Kendra/0000-0002-6186-2822				39	1	1	0	0	LIPPINCOTT WILLIAMS & WILKINS	PHILADELPHIA	TWO COMMERCE SQ, 2001 MARKET ST, PHILADELPHIA, PA 19103 USA	0883-5691	1550-5146		TOP CLIN NUTR	Top. Clin. Nutr.	JAN-MAR	2013	28	1
J	Goggin, C; Kirk, S; Powers, MC; Smith, R; Slotta, A; Betro, A; Santana, K; Cox, A; Dreger, K; Lowery, L				Goggin, C.; Kirk, S.; Powers, M. C.; Smith, R.; Slotta, A.; Betro, A.; Santana, K.; Cox, A.; Dreger, K.; Lowery, L.			EFFECTS OF VIA (R) INSTANT COFFEE ON EXPLOSIVE SQUAT PERFORMANCE	ANNALS OF NUTRITION AND METABOLISM			English	Meeting Abstract						caffeine; resistance exercise; sports nutrition; neuromuscular			[Goggin, C.; Kirk, S.; Powers, M. C.; Smith, R.; Slotta, A.; Betro, A.; Santana, K.; Cox, A.; Dreger, K.; Lowery, L.] Univ Mt Union, Dept Human Performance & Sports Business, Alliance, OH USA; Nutr Exercise & Wellness Associates Ltd, Cuyahoga Falls, OH USA								0	1	1	0	1	KARGER	BASEL	ALLSCHWILERSTRASSE 10, CH-4009 BASEL, SWITZERLAND	0250-6807	1421-9697		ANN NUTR METAB	Ann. Nutr. Metab.		2013	63			1
J	Park, S; Onufrak, S; Blanck, HM; Sherry, B				Park, Sohyun; Onufrak, Stephen; Blanck, Heidi M.; Sherry, Bettylou			Characteristics Associated with Consumption of Sports and Energy Drinks among US Adults: National Health Interview Survey, 2010	JOURNAL OF THE ACADEMY OF NUTRITION AND DIETETICS			English	Article						Sports drinks; Energy drinks; Sugar-sweetened beverages; Behaviors; Adults	SWEETENED BEVERAGE CONSUMPTION; BODY-WEIGHT; DIETARY; RISK; ADOLESCENTS; PATTERNS	Sales of sports and energy drinks have increased dramatically, but there is limited information on regular consumers of sports and energy drinks. Characteristics associated with sports and energy drink intake were examined among a sample representing the civilian noninstitutionalized US adult population. The 2010 National Health Interview Survey data for 25,492 adults (18 years of age or older; 4…	[Park, Sohyun; Onufrak, Stephen; Blanck, Heidi M.; Sherry, Bettylou] Ctr Dis Control & Prevent, Div Nutr Phys Act & Obes, Natl Ctr Chron Dis Prevent & Hlth Promot, Atlanta, GA 30341 USA	Park, S (corresponding author), Ctr Dis Control & Prevent, Div Nutr Phys Act & Obes, Natl Ctr Chron Dis Prevent & Hlth Promot, 4770 Buford Highway,Mailstop K26, Atlanta, GA 30341 USA.	spark3@cdc.gov		Park, Sohyun/0000-0002-8192-7048	Intramural CDC HHS [CC999999] Funding Source: Medline			37	38	39	0	64	ELSEVIER SCIENCE INC	NEW YORK	STE 800, 230 PARK AVE, NEW YORK, NY 10169 USA	2212-2672	2212-2680		J ACAD NUTR DIET	J. Acad. Nutr. Diet.	JAN	2013	113	1
J	Powers, MC; Kirk, S; Goggin, C; Smith, R; Slotta, A; Betro, A; Santana, K; Cox, A; Dreger, K; Hubbell, A; Lowery, L				Powers, M. C.; Kirk, S.; Goggin, C.; Smith, R.; Slotta, A.; Betro, A.; Santana, K.; Cox, A.; Dreger, K.; Hubbell, A.; Lowery, L.			VIA (R) INSTANT COFFEE ENHANCES EXPLOSIVE BENCH PRESS PERFORMANCE	ANNALS OF NUTRITION AND METABOLISM			English	Meeting Abstract						caffeine; resistance exercise; sports nutrition; neuromuscular			[Powers, M. C.; Kirk, S.; Goggin, C.; Smith, R.; Slotta, A.; Betro, A.; Santana, K.; Cox, A.; Dreger, K.; Hubbell, A.; Lowery, L.] Univ Mt Union, Dept Human Performance & Sports Business, Alliance, OH USA; Nutr Exercise & Wellness Associates Ltd, Cuyahoga Falls, OH USA								0	0	0	0	0	KARGER	BASEL	ALLSCHWILERSTRASSE 10, CH-4009 BASEL, SWITZERLAND	0250-6807	1421-9697		ANN NUTR METAB	Ann. Nutr. Metab.		2013	63			1
J	Wogatzky, J; Wirleitner, B; Stecher, A; Vanderzwalmen, P; Neyer, A; Spitzer, D; Schuff, M; Schechinger, B; Zech, NH				Wogatzky, Johannes; Wirleitner, Barbara; Stecher, Astrid; Vanderzwalmen, Pierre; Neyer, Anton; Spitzer, Dietmar; Schuff, Maximilian; Schechinger, Birgit; Zech, Nicolas H.			The combination matters - distinct impact of lifestyle factors on sperm quality: a study on semen analysis of 1683 patients according to MSOME criteria	REPRODUCTIVE BIOLOGY AND ENDOCRINOLOGY			English	Article						Sperm quality; MSOME; IMSI; Lifestyle; BMI; Ejaculation frequency; Oxidative stress	BODY-MASS INDEX; HIGH-MAGNIFICATION; PATERNAL AGE; REPRODUCTIVE HORMONES; EMBRYO DEVELOPMENT; CIGARETTE-SMOKING; OXIDATIVE STRESS; INFERTILE MEN; INJECTION; MORPHOLOGY	Background: Poor sperm quality can negatively affect embryonic development and IVF outcome. This study is aimed at investigating the influence of various lifestyle factors on semen quality according to MSOME (motile sperm organelle morphology examination) criteria. Methods: 1683 male patients undergoing assisted reproductive technologies (ART) in our clinic were surveyed about their age, BMI (bod…	[Wogatzky, Johannes; Wirleitner, Barbara; Stecher, Astrid; Vanderzwalmen, Pierre; Neyer, Anton; Schuff, Maximilian; Schechinger, Birgit; Zech, Nicolas H.] IVF Ctr Prof Zech Bregenz, A-6900 Bregenz, Austria; [Vanderzwalmen, Pierre] Ctr Hosp Inter Reg Cavell CHIREC, Brussels, Belgium; [Spitzer, Dietmar] IVF Ctr Prof Zech Salzburg, A-5020 Salzburg, Austria	Wogatzky, J (corresponding author), IVF Ctr Prof Zech Bregenz, Roemerstr 2, A-6900 Bregenz, Austria.	j.wogatzky@ivf.at						52	34	34	0	18	BMC	LONDON	CAMPUS, 4 CRINAN ST, LONDON N1 9XW, ENGLAND		1477-7827		REPROD BIOL ENDOCRIN	Reprod. Biol. Endocrinol.	DEC 24	2012	10
J	Pupillo, E; Messina, P; Logroscino, G; Zoccolella, S; Chio, A; Calvo, A; Corbo, M; Lunetta, C; Micheli, A; Millul, A; Vitelli, E; Beghi, E				Pupillo, E.; Messina, P.; Logroscino, G.; Zoccolella, S.; Chio, A.; Calvo, A.; Corbo, M.; Lunetta, C.; Micheli, A.; Millul, A.; Vitelli, E.; Beghi, E.		EURALS Consortium	Trauma and amyotrophic lateral sclerosis: a case-control study from a population-based registry	EUROPEAN JOURNAL OF NEUROLOGY			English	Article						amyotrophic lateral sclerosis; epidemiology; risk factors; trauma	MOTOR-NEURON-DISEASE; RISK-FACTORS; INJURY; SPORTS; EPIDEMIOLOGY; ASSOCIATION; ALS	Background and purpose Published reports on the association between amyotrophic lateral sclerosis (ALS) and trauma are controversial suggesting the need for a new casecontrol study done in a large population. Methods A casecontrol study was undertaken in Italy to assess this association. Cases were patients with newly diagnosed ALS from four population-based registries. For each case, two hospita…	[Pupillo, E.; Messina, P.; Micheli, A.; Millul, A.; Beghi, E.] Mario Negri Inst Pharmacol Res, Lab Neurol Disorders, I-20156 Milan, Italy; [Logroscino, G.; Zoccolella, S.] Univ Bari, Neurol Clin, Bari, Italy; [Chio, A.; Calvo, A.] Univ Turin, Neurol Clin, Turin, Italy; [Corbo, M.; Lunetta, C.] Hosp Ca Granda, Fdn Serena, Ctr Clin NEMO, Milan, Italy; [Vitelli, E.] Azienda Osped Prov Lodi, Lodi, It…	Beghi, E (corresponding author), Mario Negri Inst Pharmacol Res, Lab Neurol Disorders, Via G la Masa 19, I-20156 Milan, Italy.	ettore.beghi@marionegri.it	Filosto, Massimiliano/S-9446-2019; Cotelli, Maria Sofia/K-4534-2017; Chio, Adriano/K-3425-2016; Beghi, Ettore/AAA-7426-2020; Giussani, Giorgia/AAA-8029-2020; Lunetta, Christian/K-9214-2016; Pupillo, Elisabetta/AAA-7385-2020; ceroni, mauro/G-7080-2011; zoccolella, stefano/AAA-2515-2020; LOGROSCINO, GIANCARLO/K-5148-2016; CEREDA, CRISTINA/G-8208-2011; Al-Chalabi, Ammar/E-5361-2010; Bandettini di Po…	Filosto, Massimiliano/0000-0002-2852-7512; Cotelli, Maria Sofia/0000-0002-7010-2809; Chio, Adriano/0000-0001-9579-5341; Beghi, Ettore/0000-0003-2542-0469; Giussani, Giorgia/0000-0003-2460-3095; Lunetta, Christian/0000-0002-4788-1875; Pupillo, Elisabetta/0000-0003-4420-8076; ceroni, mauro/0000-0002-8947-5007; LOGROSCINO, GIANCARLO/0000-0003-0423-3242; CEREDA, CRISTINA/0000-0001-9571-0862; Al-Chala…	Istituto Superiore di Sanita [526D/8]; American ALS Association (ALSA) [1524]; European UnionEuropean Commission [259867]; NovartisNovartis; LundbeckLundbeck Corporation; UCB-PharmaUCB Pharma SA; Sanofi-AventisSanofi-Aventis; GSKGlaxoSmithKline	The study received financial support from the Istituto Superiore di Sanita (#526D/8) and from the American ALS Association (ALSA) (#1524). AC, GL and EB also received funding from the European Union (FP7/2007-2013), grant agreement 259867.; Dr Pupillo has no conflicts of interest; Dr Messina has no conflicts of interest; Dr Logroscino has received funding for educational presentations from Novart…		38	57	57	0	26	WILEY	HOBOKEN	111 RIVER ST, HOBOKEN 07030-5774, NJ USA	1351-5101	1468-1331		EUR J NEUROL	Eur. J. Neurol.	DEC	2012	19	12
J	Kershen, R; Mann-Gow, T; Yared, J; Stromberg, I; Zvara, P				Kershen, Richard; Mann-Gow, Travis; Yared, Joseph; Stromberg, Ines; Zvara, Peter			Caffeine Ingestion Causes Detrusor Overactivity and Afferent Nerve Excitation in Mice	JOURNAL OF UROLOGY			English	Article						urinary bladder; caffeine; afferent pathways; muscle contraction; urination disorders	SMOOTH-MUSCLE; BLADDER; COFFEE; RISK; CONSUMPTION; RELEASE; SPORTS; DRUGS; CELLS	Purpose: We examined the effect of caffeine (Sigma(R)) on voiding patterns in mice and characterized potential changes in bladder function and sensory signaling. Materials and Methods: A total of 12 mice were fed high dose (150 mg/kg) caffeine daily for 2 weeks. Micturition frequency and volume were recorded at baseline and at the end point. The effects of chronic low dose (10 mg/kg) caffeine on …	[Kershen, Richard; Mann-Gow, Travis; Yared, Joseph; Stromberg, Ines; Zvara, Peter] Univ Vermont, Dept Surg, Div Urol, Burlington, VT 05405 USA	Zvara, P (corresponding author), Univ Vermont, Dept Surg, Div Urol, D319 Given Bldg,89 Beaumont Ave, Burlington, VT 05405 USA.	peter.zvara@uvm.edu	Zvara, Peter/G-6858-2016	Zvara, Peter/0000-0002-6972-6980	Department of Surgery, University of Vermont	Supported by the Department of Surgery, University of Vermont.		24	11	13	0	7	ELSEVIER SCIENCE INC	NEW YORK	360 PARK AVE SOUTH, NEW YORK, NY 10010-1710 USA	0022-5347			J UROLOGY	J. Urol.	NOV	2012	188	5
J	Ostojic, SM; Stojanovic, MD; Djurovic, D				Ostojic, S. M.; Stojanovic, M. D.; Djurovic, D.			The effects of coffeeberry extract on plasma total phenolic content and antioxidant capacity in physically active men	SCIENCE & SPORTS			English	Article						Supplementation; Double blind; Male athletes; Antioxidant		Introduction. - The main aim of this study was to evaluate the changes in plasma total phenolic content, total antioxidant capacity and lipid peroxidation induced by oral administration of 800 mg per day of coffeeberry extract or placebo for 4 weeks in 20 sportsmen. Summary of the facts. - Total antioxidant capacity was significantly higher in the coffeeberry versus placebo group at the post-supp…	[Ostojic, S. M.; Stojanovic, M. D.] Metropolitan Univ, Fac Sport & Tourism, Dept Biomed Sci, Novi Sad 21000, Serbia; [Ostojic, S. M.] Ctr Hlth Exercise & Sport Sci, Belgrade, Serbia; [Djurovic, D.] Med & Med Devices Agcy Serbia, Belgrade, Serbia	Ostojic, SM (corresponding author), Metropolitan Univ, Fac Sport & Tourism, Dept Biomed Sci, Radnicka 30-11, Novi Sad 21000, Serbia.	sergej@panet.rs		Ostojic, Sergej/0000-0002-7270-2541	DIBAL; Fructus doo, Serbia; Serbian Ministry of ScienceMinistry of Education, Science & Technological Development, Serbia [175037]	We thank the dedicated group of subjects who made this project possible. This work was partly supported by a joint grant from DIBAL and Fructus doo, Serbia and Futureceuticals Inc., USA who provided coffeeberry formulation and placebo at no cost. Study was partly supported by the Serbian Ministry of Science (Grant No. 175037).		6	0	1	0	8	ELSEVIER FRANCE-EDITIONS SCIENTIFIQUES MEDICALES ELSEVIER	PARIS	23 RUE LINOIS, 75724 PARIS, FRANCE	0765-1597			SCI SPORT	Sci. Sports	NOV	2012	27	5
J	Burke, LM; Hawley, JA; Ross, ML; Moore, DR; Phillips, SM; Slater, GR; Stellingwerff, T; Tipton, KD; Garnham, AP; Coffey, VG				Burke, Louise M.; Hawley, John A.; Ross, Megan L.; Moore, Daniel R.; Phillips, Stuart M.; Slater, Gary R.; Stellingwerff, Trent; Tipton, Kevin D.; Garnham, Andrew P.; Coffey, Vernon G.			Preexercise Aminoacidemia and Muscle Protein Synthesis after Resistance Exercise	MEDICINE AND SCIENCE IN SPORTS AND EXERCISE			English	Article						AMINO ACID DELIVERY; FAST AND SLOW PROTEINS; MUSCLE PROTEIN SYNTHESIS; LEUCINE	ESSENTIAL AMINO-ACID; SKELETAL-MUSCLE; CARBOHYDRATE INGESTION; YOUNG MEN; SIGNALING RESPONSES; MAMMALIAN TARGET; DOSE-RESPONSE; LEUCINE; PHOSPHORYLATION; STIMULATION	BURKE, L. M., J. A. HAWLEY, M. L. ROSS, D. R. MOORE, S. M. PHILLIPS, G. R. SLATER, T. STELLINGWERFF, K. D. TIPTON, A. P. GARNHAM, and V. G. COFFEY. Preexercise Aminoacidemia and Muscle Protein Synthesis after Resistance Exercise. Med. Sci. Sports Exerc., Vol. 44, No. 10, pp. 1968-1977, 2012. Purpose: We have previously shown that the aminoacidemia caused by the consumption of a rapidly digested p…	[Burke, Louise M.; Ross, Megan L.; Slater, Gary R.] Australian Inst Sport, Canberra, ACT, Australia; [Hawley, John A.; Coffey, Vernon G.] RMIT Univ, Hlth Innovat Res Inst, Sch Med Sci, Victoria, Australia; [Moore, Daniel R.; Stellingwerff, Trent] Nestec Ltd, Nestle Res Ctr, CH-1000 Lausanne, Switzerland; [Moore, Daniel R.; Phillips, Stuart M.] McMaster Univ, Exercise Metab Res Grp, Dept Kinesiol,…	Burke, LM (corresponding author), Australian Inst Sport, POB 176, Belconnen, ACT 2616, Australia.	louise.burke@ausport.gov.au	Burke, Louise/ABC-5691-2020; Hawley, John A/U-3814-2018; Stellingwerff, Trent/AAQ-7982-2021; Ross, Megan/T-9051-2019; Burke, Louise/X-3127-2019; Phillips, Stuart/B-2343-2009	Hawley, John A/0000-0002-0886-9881; Burke, Louise/0000-0001-8866-5637; Phillips, Stuart/0000-0002-1956-4098; Slater, Gary/0000-0003-2753-7847; Moore, Daniel/0000-0001-5865-4398; Tipton, Kevin/0000-0002-6545-8122	Nestec Ltd., Vevey, Switzerland	This study was supported by a grant from Nestec Ltd., Vevey, Switzerland, and authors Moore and Stellingwerff were employees of Nestec Ltd. during the period in which the study was conducted.		32	41	42	1	30	LIPPINCOTT WILLIAMS & WILKINS	PHILADELPHIA	530 WALNUT ST, PHILADELPHIA, PA 19106-3621 USA	0195-9131			MED SCI SPORT EXER	Med. Sci. Sports Exerc.	OCT	2012	44	10
J	Ekiz, O; Yuce, G; Ulasli, SS; Ekiz, F; Yuce, S; Basar, O				Ekiz, O.; Yuce, G.; Ulasli, S. S.; Ekiz, F.; Yuce, S.; Basar, O.			Factors influencing skin ageing in a Mediterranean population from Turkey	CLINICAL AND EXPERIMENTAL DERMATOLOGY			English	Article							CIGARETTE-SMOKING; SUN EXPOSURE; PREMATURE; SMOKERS	Background. Skin ageing is a continuous process, with intrinsic factors determining which extrinsic factors (chronic sun exposure and other environmental factors, particularly smoking) have the greatest effect. Aim. To investigate the effects of lifestyle and environmental factors on skin ageing in a Mediterranean population from Ankara, Turkey. Methods. In total, 574 (337 women, 237 men; age ran…	[Ekiz, O.] Ankara Etlik Ihtisas Training & Res Hosp, Dept Dermatol, Ankara, Turkey; [Yuce, G.; Ulasli, S. S.] Ankara Etlik Ihtisas Training & Res Hosp, Dept Pulm Dis, Ankara, Turkey; [Ekiz, F.; Basar, O.] Diskapi Yildirim Beyazit Training & Res Hosp, Dept Gastroenterol, Ankara, Turkey; [Yuce, S.] Fatih Univ, Fac Med, Dept Plast Surg, Ankara, Turkey	Ekiz, O (corresponding author), Safaktepe Mahallesi Umman Sokak 6-10, Ankara, Turkey.	drozlemekiz@yahoo.com.tr						17	9	11	0	4	WILEY-BLACKWELL	HOBOKEN	111 RIVER ST, HOBOKEN 07030-5774, NJ USA	0307-6938			CLIN EXP DERMATOL	Clin. Exp. Dermatol.	JUL	2012	37	5
J	Sloan, E; Hutt, CA				Sloan, Elizabeth; Hutt, Catherine Adams			Beverage trends in 2012 and beyond	AGRO FOOD INDUSTRY HI-TECH			English	Article								Global supermarket sales of food/beverage products are projected to reach $1.74 trillion by 2015; foodservice sales $2.2 trillion. In the U.S., five of the top ten fastest growing consumer food product categories are beverages. Weight control/nutrition beverages, energy drinks, sports beverages, wine, ready-to-drink coffee/tea and spirits/liquors were among the top 10 fastest growing food product…	[Sloan, Elizabeth; Hutt, Catherine Adams] Sloan Trends Inc, Escondido, CA 92025 USA	Sloan, E (corresponding author), Sloan Trends Inc, 2958 Sunset Hills, Escondido, CA 92025 USA.							27	11	11	0	31	TEKNOSCIENZE PUBL	MILANO	VIALE BRIANZA 22, 20127 MILANO, ITALY	1722-6996	2035-4606		AGRO FOOD IND HI TEC	Agro Food Ind. Hi-Tech	JUL-AUG	2012	23	4
J	Jermendy, G; Nadas, J; Hegyi, I; Vasas, I; Hidvegi, T				Jermendy, Gyoergy; Nadas, Judit; Hegyi, Ilona; Vasas, Istvan; Hidvegi, Tibor			Assessment of cardiometabolic risk among shift workers in Hungary	HEALTH AND QUALITY OF LIFE OUTCOMES			English	Article						Cardiometabolic risk; Metabolic syndrome; Cardiovascular diseases; Circadian rhythm; Shift workers	ISCHEMIC-HEART-DISEASE; BODY-MASS INDEX; METABOLIC SYNDROME; CIRCADIAN-RHYTHMS; SLEEP DISORDERS; OBESITY; MEN; ASSOCIATION	Aim: Shift workers may be at risk of different diseases. In order to assess cardiometabolic risk in shift workers, a cross-sectional study was performed among active workers. Methods: A total of 481 workers (121 men, 360 women) were investigated; most of them were employees in light industry (58.2%) or in public services (23.9%). Past medical history was recorded and physical examination was perf…	[Jermendy, Gyoergy; Nadas, Judit] Bajcsy Zsilinszky Hosp, Teaching Dept Med, H-1106 Budapest, Hungary; [Hegyi, Ilona; Vasas, Istvan] Kardirex Med Ctr, H-9024 Gyor, Hungary; [Hidvegi, Tibor] Petz Teaching Hosp, Dept Med, H-9024 Gyor, Hungary	Jermendy, G (corresponding author), Bajcsy Zsilinszky Hosp, Teaching Dept Med, Maglodi Ut 89-91, H-1106 Budapest, Hungary.	gyjermendy@mail.datanet.hu			Hungarian Diabetes Association	The study was sponsored by the Hungarian Diabetes Association. We are grateful for Laszio Szakacs (Planimeter Ltd.) for performing the statistical analysis.		35	18	18	0	7	BMC	LONDON	CAMPUS, 4 CRINAN ST, LONDON N1 9XW, ENGLAND		1477-7525		HEALTH QUAL LIFE OUT	Health Qual. Life Outcomes	FEB 1	2012	10
J	Park, S; Blanck, HM; Sherry, B; Brener, N; O'Toole, T				Park, Sohyun; Blanck, Heidi M.; Sherry, Bettylou; Brener, Nancy; O'Toole, Terrence			Factors Associated with Sugar-Sweetened Beverage Intake among United States High School Students	JOURNAL OF NUTRITION			English	Article							SOFT DRINK CONSUMPTION; FOOD-INTAKE; CHILDREN; ADOLESCENTS; DIETARY; YOUTH; PATTERNS; WEIGHT; RISK; VALIDITY	This cross-sectional study examined associations of demographic characteristics, weight status, availability of school vending machines, and behavioral factors with sugar-sweetened beverage (SSB) intake, both overall and by type of SSB, among a nationally representative sample of high school students. The 2010 National Youth Physical Activity and Nutrition Study data for 11,209 students (grades 9…	[Park, Sohyun; Blanck, Heidi M.; Sherry, Bettylou] Ctr Dis Control & Prevent, Div Nutr Phys Act & Obes, Natl Ctr Chron Dis Prevent & Hlth Promot, Atlanta, GA 30333 USA; [Brener, Nancy; O'Toole, Terrence] Ctr Dis Control & Prevent, Div Adolescent & Sch Hlth, Natl Ctr Chron Dis Prevent & Hlth Promot, Atlanta, GA USA	Park, S (corresponding author), Ctr Dis Control & Prevent, Div Nutr Phys Act & Obes, Natl Ctr Chron Dis Prevent & Hlth Promot, Atlanta, GA 30333 USA.	spark3@cdc.gov		Park, Sohyun/0000-0002-8192-7048	Intramural CDC HHS [CC999999] Funding Source: Medline			40	107	111	0	40	OXFORD UNIV PRESS	OXFORD	GREAT CLARENDON ST, OXFORD OX2 6DP, ENGLAND	0022-3166	1541-6100		J NUTR	J. Nutr.	FEB	2012	142	2
J	Lussi, A; Megert, B; Shellis, RP; Wang, XJ				Lussi, Adrian; Megert, Brigitte; Shellis, Robert Peter; Wang, Xiaojie			Analysis of the erosive effect of different dietary substances and medications	BRITISH JOURNAL OF NUTRITION			English	Article						Tooth erosion; Erosive potential; Dietary substances; Medications; Chemical properties; Hardness	BLACK-CURRANT JUICE; IN-VITRO; SOFT DRINKS; DENTAL EROSION; ENAMEL DEMINERALIZATION; CALCIUM-PHOSPHATE; ACIDIC BEVERAGES; ORANGE JUICE; RISK-FACTORS; DISSOLUTION	Excessive consumption of acidic drinks and foods contributes to tooth erosion. The aims of the present in vitro study were twofold: (1) to assess the erosive potential of different dietary substances and medications; (2) to determine the chemical properties with an impact on the erosive potential. We selected sixty agents: soft drinks, an energy drink; sports drinks, alcoholic drinks, juice, frui…	[Lussi, Adrian; Megert, Brigitte; Shellis, Robert Peter; Wang, Xiaojie] Univ Bern, Sch Dent Med, Dept Prevent Restorat & Pediat Dent, CH-3010 Bern, Switzerland	Lussi, A (corresponding author), Univ Bern, Sch Dent Med, Dept Prevent Restorat & Pediat Dent, Freiburgstr 7, CH-3010 Bern, Switzerland.	adrian.lussi@zmk.unibe.ch			Swiss Society of Odontology [222-05]	The present study was supported by a grant from the Swiss Society of Odontology (project no. 222-05). A. L. designed the protocol. B. M. conducted the experiments. X. W., R. P. S. and A. L. analysed the data and wrote the manuscript. A. L. had primary responsibility for the final content. All authors read and approved the final manuscript. None of the authors reported a conflict of interest. We t…		53	84	88	1	27	CAMBRIDGE UNIV PRESS	CAMBRIDGE	EDINBURGH BLDG, SHAFTESBURY RD, CB2 8RU CAMBRIDGE, ENGLAND	0007-1145	1475-2662		BRIT J NUTR	Br. J. Nutr.	JAN 28	2012	107	2
J	Mattioli, AV; Pennella, S; Farinetti, A				Mattioli, A. V.; Pennella, S.; Farinetti, A.			Lifestyle and atrial fibrillation	PROGRESS IN NUTRITION			Italian	Review						Atrial fibrillation; lifestyle; obesity; Diet; coffee; caffeine; alcohol; physical activity	MEDITERRANEAN DIETARY PATTERN; CORONARY-HEART-DISEASE; ALCOHOL-CONSUMPTION; RISK-FACTORS; CARDIOVASCULAR-DISEASE; SPORT PRACTICE; FISH-OIL; COFFEE CONSUMPTION; RATE-VARIABILITY; DANISH DIET	Lifestyle factors, in particular dietary intake, have been recognized as important, modifiable risk factors for cardiovascular disease. Consuming a heart-healthy diet lowers the individual's risk for CVD. Data on relationship between lifestyle and atrial fibrillation are controversial, however the strong association between obesity, atrial/ventricular dysfunction and a non-healthy lifestyle and a…	[Mattioli, A. V.] Univ Modena & Reggio Emilia, Dipertimento Sci Biomed, I-41100 Modena, Italy; [Pennella, S.] UO Modena, Ist Nazl Ric Cardiovasc, Modena, Italy; [Farinetti, A.] Univ Modena & Reggio Emilia, Dipartimento Chirurgia Gen & Specialita Chirurg, Modena, Italy	Mattioli, AV (corresponding author), Univ Modena & Reggio Emilia, Dipertimento Sci Biomed, Via Pozzo 71, I-41100 Modena, Italy.	annavittoria.mattioli@unimore.it	Mattioli, Annavittoria/G-6001-2012; Farinetti, Alberto/A-3591-2016	Mattioli, Annavittoria/0000-0003-1487-9530; Farinetti, Alberto/0000-0003-2133-3595				92	1	1	0	14	MATTIOLI 1885	FIDENZA	VIA DELLA LODESANA 649-SX, FIDENZA, 43046 PR, ITALY	1129-8723			PROG NUTR	Prog. Nutr.		2012	14	2
J	Ramos-Levi, AM; Perez-Ferre, N; Fernandez, MD; del Valle, L; Bordiu, E; Bedia, AR; Herraiz, MA; Torrejon, MJ; Calle-Pascual, AL				Ramos-Levi, Ana M.; Perez-Ferre, Natalia; Dolores Fernandez, M.; del Valle, Laura; Bordiu, Elena; Rosa Bedia, Ana; Herraiz, Miguel A.; Jose Torrejon, M.; Calle-Pascual, Alfonso L.			Risk Factors for Gestational Diabetes Mellitus in a Large Population of Women Living in Spain: Implications for Preventative Strategies	INTERNATIONAL JOURNAL OF ENDOCRINOLOGY			English	Article							PHYSICAL-ACTIVITY; COFFEE CONSUMPTION; DIETARY; PREVALENCE; PREGNANCY; GLUCOSE; PATTERNS; FAT	The aim of this study is to establish a risk appraisal model for GDM by identifying modifiable factors that can help predict the risk of GDM in a large population of 2194 women living in Spain. They were recruited between 2009-2010 when screening for GDM was performed. Participants completed a questionnaire on socio-demographic, anthropomorphic and behavioral characteristics, and reproductive and…	[Ramos-Levi, Ana M.; Perez-Ferre, Natalia; Dolores Fernandez, M.; del Valle, Laura; Bordiu, Elena; Calle-Pascual, Alfonso L.] Hosp Clin San Carlos, Dept Endocrinol & Nutr, Madrid 28040, Spain; [Rosa Bedia, Ana; Jose Torrejon, M.] Hosp Clin San Carlos, Dept Lab Anal, Madrid 28040, Spain; [Herraiz, Miguel A.] Hosp Clin San Carlos, Dept Gynecol & Obstet, Madrid 28040, Spain	Ramos-Levi, AM (corresponding author), Hosp Clin San Carlos, Dept Endocrinol & Nutr, Prof Martin Lagos St S-N, Madrid 28040, Spain.	ana.ramoslevi@gmail.com; acallepascual@hotmail.com	Perez-Ferre, Natalia/AAQ-1185-2021	Perez-Ferre, Natalia/0000-0002-0590-5365; Torrejon, Maria Jose/0000-0002-1963-1027	Fundacion para Estudios Endocrinometabolicos del Servicio de Endocrinologia y Nutricion	The authors wish to thank all women enrolled in the study. This study was partially supported by Fundacion para Estudios Endocrinometabolicos del Servicio de Endocrinologia y Nutricion.		27	27	29	0	12	HINDAWI LTD	LONDON	ADAM HOUSE, 3RD FLR, 1 FITZROY SQ, LONDON, W1T 5HF, ENGLAND	1687-8337	1687-8345		INT J ENDOCRINOL	Int. J. Endocrinol.		2012	2012
J	Chaix, B; Jouven, X; Thomas, F; Leal, C; Billaudeau, N; Bean, K; Kestens, Y; Jego, B; Pannier, B; Danchin, N				Chaix, Basile; Jouven, Xavier; Thomas, Frederique; Leal, Cinira; Billaudeau, Nathalie; Bean, Kathy; Kestens, Yan; Jego, Bertrand; Pannier, Bruno; Danchin, Nicolas			Why socially deprived populations have a faster resting heart rate: Impact of behaviour, life course anthropometry, and biology - the RECORD Cohort Study	SOCIAL SCIENCE & MEDICINE			English	Article						France; Heart rate; Socioeconomic factors; Residential neighbourhood; Exercise; Obesity; Biologic factors	CARDIOVASCULAR RISK-FACTORS; RELATIVE LEG LENGTH; BODY-MASS INDEX; BLOOD-PRESSURE; TRUNK LENGTH; DISEASE; NEIGHBORHOOD; HEALTH; ASSOCIATIONS; HEIGHT	Although studies have shown that resting heart rate (RHR) is predictive of cardiovascular morbidity/mortality, few studies focused on the epidemiology and social aetiology of RHR. Using the RECORD Cohort Study (7158 participants, 2007-2008, Paris region, France), we investigated individual/neighbourhood socioeconomic variables associated with resting heart rate, and assessed which of a number of …	[Chaix, Basile; Leal, Cinira; Billaudeau, Nathalie] Inserm, U707, Paris, France; [Jouven, Xavier] Inserm, U970, Paris Cardiovasc Res Ctr, Paris, France; [Chaix, Basile; Leal, Cinira; Billaudeau, Nathalie] Univ Paris 06, UMR S 707, Paris, France; [Thomas, Frederique; Bean, Kathy; Jego, Bertrand; Pannier, Bruno; Danchin, Nicolas] Ctr Invest Prevent & Clin, Paris, France; [Leal, Cinira] EHESP Sch Pu…	Chaix, B (corresponding author), Univ Paris 06, UPMC Paris6, Inserm, UMR S 707, 27 Rue Chaligny, F-75012 Paris, France.	chaix@u707.jussieu.fr	Danchin, Nicolas/AAN-8291-2020; Chaix, Basile/B-8625-2014; Kestens, Yan/D-1631-2012	Kestens, Yan/0000-0003-2619-5750	Institute for Public Health Research (IReSP, Institut de Recherche en Sante Publique); National Institute for Prevention and Health Education (NHS, Institut National de Prevention et d'Education pour la Sante); National Institute of Public Health Surveillance (InVS, Institut de Veille Sanitaire); French Ministries of Research and Health; National Health Insurance Office for Salaried Workers (CNAM…	The RECORD project received support from the Institute for Public Health Research (IReSP, Institut de Recherche en Sante Publique); the National Institute for Prevention and Health Education (NHS, Institut National de Prevention et d'Education pour la Sante) (Prevention Program 2007; 2010-2011 financial support; and 2011-2013 financial support); the National Institute of Public Health Surveillanc…		39	24	24	0	9	PERGAMON-ELSEVIER SCIENCE LTD	OXFORD	THE BOULEVARD, LANGFORD LANE, KIDLINGTON, OXFORD OX5 1GB, ENGLAND	0277-9536			SOC SCI MED	Soc. Sci. Med.	NOV	2011	73	10
J	Kim, H; Han, SN; Song, K; Lee, H				Kim, Hyemin; Han, Sung Nim; Song, Kyunghee; Lee, Hongmie			Lifestyle, dietary habits and consumption pattern of male university students according to the frequency of commercial beverage consumptions	NUTRITION RESEARCH AND PRACTICE			English	Article						Beverage; male university students; sweet taste acuity; lifestyle; dietary habit	SUGAR-SWEETENED BEVERAGES; TASTE ACUITY; CAFFEINE; CHILDREN; DRINKS; RISK	Because excessive consumption of sugar-sweetened beverages may reduce the quality of nutritional intake, this study examined the consumption patterns of commercial beverages, lifestyle, dietary habits, and perception of sweet taste. Participants were 407 male university students in Kyeonggido, Korea, and information was collected by self-administered questionnaire. Among them, 58 nonsmokers volun…	[Lee, Hongmie] Daejin Univ, Dept Food Sci & Nutr, Pocheonsi 487711, Kyeonggi, South Korea; [Kim, Hyemin] Daejin Univ, Grad Sch Nutr Educ, Kyeonggi 487711, South Korea; [Han, Sung Nim] Seoul Natl Univ, Dept Food & Nutr, Seoul 151742, South Korea; [Song, Kyunghee] Myongji Univ, Dept Food & Nutr, Yongin 449728, Kyeonggi, South Korea	Lee, H (corresponding author), Daejin Univ, Dept Food Sci & Nutr, 11-1 Sundan Dong, Pocheonsi 487711, Kyeonggi, South Korea.	hmlee@daejin.ac.kr			Daejin University	This work was supported by Daejin University Research Grant in 2011.		28	5	6	0	13	KOREAN NUTRITION SOC	SEOUL	804 KST CTR, 635-4 YEOGSAM-SONG KANGNAM-KU, SEOUL, 135-703, SOUTH KOREA	1976-1457	2005-6168		NUTR RES PRACT	Nutr. Res. Pract.	APR	2011	5	2
J	Casado, A; Castellanos, A; Lopez-Fernandez, ME; Ruiz, R; Imedio, EL; Castillo, C; Fernandez-Nieto, AM				Casado, Angela; Castellanos, Alberto; Encarnacion Lopez-Fernandez, Ma; Ruiz, Rocio; Lopez Imedio, Eulalia; Castillo, Carmen; Maria Fernandez-Nieto, Ana			Determination of oxidative and occupational stress in palliative care workers	CLINICAL CHEMISTRY AND LABORATORY MEDICINE			English	Article						antioxidant enzymes; burnout; lipid peroxidation; malondialdehyde; occupational stress; oxidative stress; palliative care	PERFORMANCE LIQUID-CHROMATOGRAPHY; SUPEROXIDE-DISMUTASE ACTIVITY; PHYSICAL-ACTIVITY; SPANISH POPULATION; ENZYME-ACTIVITIES; FREE-RADICALS; MALONDIALDEHYDE; AGE; ASSOCIATION; DISORDERS	Background: In previous work, we demonstrated that some occupational workers in stressful conditions can have increases in several markers of oxidative stress when compared to other workers. We investigated two antioxidant enzymes, superoxide dismutase (SOD) and catalase (CAT) activities, and malondialdehyde (MDA) concentrations, according to demographics, lifestyle and occupational parameters in…	[Casado, Angela; Encarnacion Lopez-Fernandez, Ma; Ruiz, Rocio] Ctr Invest Biol CSIC, Dept Fisiopatol Celular & Mol, Madrid 28040, Spain; [Castellanos, Alberto; Castillo, Carmen; Maria Fernandez-Nieto, Ana] Hosp Gen Univ Gregorio Maranon, Serv Salud Laboral, Madrid, Spain; [Lopez Imedio, Eulalia] Hosp Gen Univ Gregorio Maranon, Unidad Cuidados Paliativos, Madrid, Spain	Casado, A (corresponding author), Ctr Invest Biol CSIC, Dept Med Celular & Mol, Avda Ramiro de Maeztu 9, Madrid 28040, Spain.	acasado@cib.csic.es			Yebenes Velo Foundation	We are grateful to the personnel of the palliative care units, and the control individuals, for their participation in this study. These studies were performed with funds provided by the Yebenes Velo Foundation. The authors express their gratitude to Miss Maria Burgos, for her excellent reviewing of English in this manuscript.		46	12	12	0	8	WALTER DE GRUYTER GMBH	BERLIN	GENTHINER STRASSE 13, D-10785 BERLIN, GERMANY	1434-6621	1437-4331		CLIN CHEM LAB MED	Clin. Chem. Lab. Med.	MAR	2011	49	3
J	Montonen, J; Drogan, D; Joost, HG; Boeing, H; Fritsche, A; Schleicher, E; Schulze, MB; Pischon, T				Montonen, Jukka; Drogan, Dagmar; Joost, Hans-Georg; Boeing, Heiner; Fritsche, Andreas; Schleicher, Erwin; Schulze, Matthias B.; Pischon, Tobias			Estimation of the contribution of biomarkers of different metabolic pathways to risk of type 2 diabetes	EUROPEAN JOURNAL OF EPIDEMIOLOGY			English	Article						Adiponectin/blood; Biological markers/blood; Diabetes; Liver enzymes; Inflammation; Prospective studies	C-REACTIVE PROTEIN; INSULIN-RESISTANCE; NUTRITION (EPIC)-POTSDAM; INFLAMMATORY MARKERS; HBA(1C) PREDICTS; OXIDATIVE STRESS; GLYCEMIC CONTROL; EPIC-GERMANY; MELLITUS; ADIPONECTIN	The contribution of different biological pathways to the development of type 2 diabetes was quantified in a case-cohort design based on circulating blood biomarkers from participants aged 35-65 years in the EPIC-Potsdam Study. The analytic sample included 613 participants with incident diabetes and 1965 participants without diabetes. The proportion that each biomarker contributed to the risk of d…	[Montonen, Jukka; Drogan, Dagmar; Boeing, Heiner; Pischon, Tobias] German Inst Human Nutr Potsdam Rehbrucke, Dept Epidemiol, D-14558 Nuthetal, Germany; [Joost, Hans-Georg] German Inst Human Nutr Potsdam Rehbrucke, Dept Pharmacol, D-14558 Nuthetal, Germany; [Fritsche, Andreas; Schleicher, Erwin] Univ Tubingen, Dept Internal Med 4, Tubingen, Germany; [Schulze, Matthias B.] German Inst Human Nutr Po…	Montonen, J (corresponding author), German Inst Human Nutr Potsdam Rehbrucke, Dept Epidemiol, Arthur Scheunert Allee 114-116, D-14558 Nuthetal, Germany.	jukka.montonen@dife.de	Schulze, Matthias/AAH-6906-2021; Joost, Hans-Georg/J-4462-2013	Schulze, Matthias/0000-0002-0830-5277; Joost, Hans-Georg/0000-0002-5860-606X; Montonen, Jukka/0000-0002-4366-9439; Pischon, Tobias/0000-0003-1568-767X				49	32	34	0	16	SPRINGER	DORDRECHT	VAN GODEWIJCKSTRAAT 30, 3311 GZ DORDRECHT, NETHERLANDS	0393-2990	1573-7284		EUR J EPIDEMIOL	Eur. J. Epidemiol.	JAN	2011	26	1
J	Camera, DM; Edge, J; Short, MJ; Hawley, JA; Coffey, VG				Camera, Donny M.; Edge, Johann; Short, Michael J.; Hawley, John A.; Coffey, Vernon G.			Early Time Course of Akt Phosphorylation after Endurance and Resistance Exercise	MEDICINE AND SCIENCE IN SPORTS AND EXERCISE			English	Article						HUMAN; SKELETAL MUSCLE; SIGNALING; TRAINING SPECIFICITY	HUMAN SKELETAL-MUSCLE; GLYCOGEN-SYNTHASE KINASE-3; PROTEIN-SYNTHESIS; AS160 PHOSPHORYLATION; ADAPTIVE RESPONSES; MAMMALIAN TARGET; GLUCOSE-UPTAKE; INSULIN; AMPK; ACTIVATION	CAMERA, D. M., J. EDGE, M. J. SHORT, J. A. HAWLEY, and V. G. COFFEY. Early Time Course of Akt Phosphorylation after Endurance and Resistance Exercise. Med. Sci. Sports Exerc., Vol. 42, No. 10, pp. 1843-1852, 2010. Purpose: The aim of this study was to determine the early time course of exercise-induced signaling after divergent contractile activity associated with resistance and endurance exercis…	[Camera, Donny M.; Hawley, John A.; Coffey, Vernon G.] RMIT Univ, Hlth Innovat Res Inst, Sch Med Sci, Melbourne, Vic, Australia; [Edge, Johann; Short, Michael J.] Massey Univ, Inst Food Nutr & Human Hlth, Sport & Exercise Sci Div, Palmerston North, New Zealand; [Edge, Johann] Univ Auckland, Dept Sport & Exercise Sci, Auckland 1, New Zealand	Coffey, VG (corresponding author), RMIT Univ, Exercise Metab Grp, Sch Med Sci, POB 71, Bundoora, Vic 3083, Australia.	vernon.coffey@rmit.edu.au	Hawley, John A/U-3814-2018; Camera, Donny/J-1571-2018	Hawley, John A/0000-0002-0886-9881; Camera, Donny/0000-0002-6494-9472	RMIT University	This study was funded by the Emerging Researcher Grant Scheme at RMIT University (awarded to VGC). The authors thank Andrea Short, Jessica Dent, and Chelsea Aim for technical assistance with experimental trials.		40	95	96	1	12	LIPPINCOTT WILLIAMS & WILKINS	PHILADELPHIA	TWO COMMERCE SQ, 2001 MARKET ST, PHILADELPHIA, PA 19103 USA	0195-9131	1530-0315		MED SCI SPORT EXER	Med. Sci. Sports Exerc.	OCT	2010	42	10
J	Hoffman, JR				Hoffman, Jay R.			Caffeine and Energy Drinks	STRENGTH AND CONDITIONING JOURNAL			English	Article						sports nutrition; supplements; ergogenic aids	NUTRITIONAL SUPPLEMENT USE; EXTREME FUNCTIONAL COFFEE; ACUTE HORMONAL RESPONSE; WEIGHT-LOSS; THERMOGENIC DRINK; EXERCISE; PERFORMANCE; CONSUMPTION; EXPENDITURE; PREEXERCISE	Recent research has indicated that energy drinks are the most popular supplement besides multivitamins in the American adolescent and young adult population. More than 30% of all American male and female adolescents use these supplements on a regular basis. Energy drinks are also reported to be the most popular supplement (41.7% of the 403 athletes surveyed) among young (17.7 +/- 2.0 years) elite…	Coll New Jersey, Dept Hlth & Exercise Sci, Ewing, NJ USA	Hoffman, JR (corresponding author), Coll New Jersey, Dept Hlth & Exercise Sci, Ewing, NJ USA.		Hoffman, Jay/AAF-2005-2019	Hoffman, Jay/0000-0002-0073-6603				50	20	20	1	33	LIPPINCOTT WILLIAMS & WILKINS	PHILADELPHIA	TWO COMMERCE SQ, 2001 MARKET ST, PHILADELPHIA, PA 19103 USA	1524-1602	1533-4295		STRENGTH COND J	Strength Cond. J.	FEB	2010	32	1
J	Klepacki, B				Klepacki, Brian			Energy Drinks: A Review Article	STRENGTH AND CONDITIONING JOURNAL			English	Review						energy drinks; caffeine; ergogenic aid; sport nutrition; supplement	THERMOGENIC DRINK; CAFFEINE; YOHIMBINE; ENDURANCE; COFFEE; EXPENDITURE; SUPPLEMENT; OXIDATION; EFFICACY; MARKERS	Energy drinks are a category of beverages that typically contain caffeine. Products in this category include red bull, redline, monster, full throttle, as well as many others. The purpose of this review is to examine the current scientific evidence regarding the energy drink'' category.	ProSwing Athlet Training Ctr, Port Chester, NY USA	Klepacki, B (corresponding author), ProSwing Athlet Training Ctr, Port Chester, NY USA.							31	5	5	1	47	LIPPINCOTT WILLIAMS & WILKINS	PHILADELPHIA	TWO COMMERCE SQ, 2001 MARKET ST, PHILADELPHIA, PA 19103 USA	1524-1602	1533-4295		STRENGTH COND J	Strength Cond. J.	FEB	2010	32	1
J	Goldstein, ER; Ziegenfuss, T; Kalman, D; Kreider, R; Campbell, B; Wilborn, C; Taylor, L; Willoughby, D; Stout, J; Graves, BS; Wildman, R; Ivy, JL; Spano, M; Smith, AE; Antonio, J				Goldstein, Erica R.; Ziegenfuss, Tim; Kalman, Doug; Kreider, Richard; Campbell, Bill; Wilborn, Colin; Taylor, Lem; Willoughby, Darryn; Stout, Jeff; Graves, B. Sue; Wildman, Robert; Ivy, John L.; Spano, Marie; Smith, Abbie E.; Antonio, Jose			International society of sports nutrition position stand: caffeine and performance	JOURNAL OF THE INTERNATIONAL SOCIETY OF SPORTS NUTRITION			English	Review							MUSCLE GLYCOGEN UTILIZATION; FLUID-ELECTROLYTE BALANCE; EXERCISE PERFORMANCE; PROLONGED EXERCISE; COGNITIVE PERFORMANCE; ENDURANCE PERFORMANCE; SUBSTRATE METABOLISM; EXHAUSTIVE EXERCISE; MAINTAINS VIGILANCE; CARBOHYDRATE INTAKE	Position Statement: The position of The Society regarding caffeine supplementation and sport performance is summarized by the following seven points: 1.) Caffeine is effective for enhancing sport performance in trained athletes when consumed in low-to-moderate dosages (similar to 3-6 mg/kg) and overall does not result in further enhancement in performance when consumed in higher dosages (>= 9 mg/…	[Antonio, Jose] Nova SE Univ, Ft Lauderdale, FL 33314 USA; [Goldstein, Erica R.; Graves, B. Sue] Florida Atlantic Univ, Dept Exercise Sci & Hlth Promot, Boca Raton, FL 33431 USA; [Ziegenfuss, Tim] Ctr Appl Hlth Sci, Div Sports Nutr & Exercise Sci, Fairlawn, OH 44333 USA; [Kalman, Doug] MRA Clin Res, Miami, FL 33143 USA; [Kreider, Richard] Texas A&M Univ, Dept Hlth & Kinesiol, College Stn, TX 7784…	Antonio, J (corresponding author), Nova SE Univ, Ft Lauderdale, FL 33314 USA.	ja839@nova.edu	Stout, Jeffrey R/F-5805-2014; Kreider, Richard B/O-1804-2014	Stout, Jeffrey R/0000-0001-6114-1649; Kreider, Richard B/0000-0002-3906-1658; Smith-Ryan, Abbie/0000-0002-5405-304X				95	230	243	4	209	BMC	LONDON	CAMPUS, 4 CRINAN ST, LONDON N1 9XW, ENGLAND	1550-2783			J INT SOC SPORT NUTR	J. Int. Soc. Sport Nutr.	JAN 27	2010	7
J	Astorino, TA; Roberson, DW				Astorino, Todd A.; Roberson, Daniel W.			EFFICACY OF ACUTE CAFFEINE INGESTION FOR SHORT-TERM HIGH-INTENSITY EXERCISE PERFORMANCE: A SYSTEMATIC REVIEW	JOURNAL OF STRENGTH AND CONDITIONING RESEARCH			English	Review						ergogenic aid; adenosine; anaerobic power; muscular strength; pain sensation	CENTRAL-NERVOUS-SYSTEM; BULL ENERGY DRINK; LEG-MUSCLE PAIN; SKELETAL-MUSCLE; CONTAINING SUPPLEMENT; PERCEIVED EXERTION; ENDURANCE; METABOLISM; FORCE; POWER	Astorino, TA and Roberson, DW. Efficacy of acute caffeine ingestion for short-term high-intensity exercise performance: A systematic review. J Strength Cond Res 24( 1): 257-265, 2010-Caffeine is the most widely used drug in the world, commonly ingested in coffee, tea, soda, and energy drinks. Its ability to enhance muscular work has been apparent since the early 1900s. Caffeine typically increase…	[Astorino, Todd A.; Roberson, Daniel W.] CSU San Marcos, Dept Kinesiol, San Marcos, CA USA	Astorino, TA (corresponding author), CSU San Marcos, Dept Kinesiol, San Marcos, CA USA.	astorino@csusm.edu	/AAB-4698-2021					76	164	173	4	246	LIPPINCOTT WILLIAMS & WILKINS	PHILADELPHIA	TWO COMMERCE SQ, 2001 MARKET ST, PHILADELPHIA, PA 19103 USA	1064-8011	1533-4287		J STRENGTH COND RES	J. Strength Cond. Res.	JAN	2010	24	1
J	Tarnopolsky, MA				Tarnopolsky, Mark A.			Caffeine and Creatine Use in Sport	ANNALS OF NUTRITION AND METABOLISM			English	Article						Trimethylxanthine; Coffee; Ergogenic aid; Guanidine compound; Creatine monohydrate	CONJUGATED LINOLEIC-ACID; BODY-COMPOSITION; EXERCISE PERFORMANCE; SKELETAL-MUSCLE; ENDURANCE PERFORMANCE; OLDER-ADULTS; MONOHYDRATE SUPPLEMENTATION; REPEATED BOUTS; ERGOGENIC AID; METABOLISM	Background/Aims: Caffeine and creatine are 2 of the most widely available and used compounds in sport. Although the use of either is not considered a doping infraction, the evidence does suggest ergogenic potential in certain sports. The purpose of this paper is to review the pharmacology and potential mechanism(s) of action of caffeine and creatine as they pertain to possible use as an ergogenic…	McMaster Univ, Dept Pediat & Med, Hamilton, ON L8N 3Z5, Canada	Tarnopolsky, MA (corresponding author), McMaster Univ, Dept Pediat & Med, 1200 Main St W,HSC-2H26, Hamilton, ON L8N 3Z5, Canada.	tarnopol@mcmaster.ca						61	58	59	1	89	KARGER	BASEL	ALLSCHWILERSTRASSE 10, CH-4009 BASEL, SWITZERLAND	0250-6807	1421-9697		ANN NUTR METAB	Ann. Nutr. Metab.		2010	57			2
J	Dallo, MAL				Lizarraga Dallo, Maria Antonia			Current considerations on coffee consumption and sport	ATENCION PRIMARIA			Spanish	Article							CAFFEINE INGESTION; LONG-TERM; EXERCISE; ELECTROLYTE; PERFORMANCE; VOLUNTEERS; OVERWEIGHT; FLUID; MASS		Fac Med, Dept Ciencias Fisiol 2, Barcelona, Spain	Dallo, MAL (corresponding author), Fac Med, Dept Ciencias Fisiol 2, Campus Bellvitge, Barcelona, Spain.	mlizarraga@ub.edu	Dallo, M Antonia Lizarraga/AAA-4998-2019	Dallo, M Antonia Lizarraga/0000-0001-8639-8432				14	1	1	0	5	EDICIONES DOYMA S A	BARCELONA	TRAV DE GRACIA 17-21, 08021 BARCELONA, SPAIN	0212-6567	1578-1275		ATEN PRIM	Aten. Prim.	DEC	2009	41	12
J	Decamps, G; Scroccaro, N; Battaglia, N				Decamps, G.; Scroccaro, N.; Battaglia, N.			Ways of coping, addictive overlaps and relapses amongst abstinent alcoholics	ANNALES MEDICO-PSYCHOLOGIQUES			French	Article						Alcohol; Addictive Behaviours; Addictive Overlaps; Coping; Relapses		Objectives. - To be abstinent alcoholics must control their behaviour and adapt it. We may therefore consider that this stressful situation could involve the use of coping strategies. Several authors have established that avoidance or emotional coping strategies are dysfunctional while proactive strategies seem to increase the strength of abstinence behaviours. It has, however, been stated that t…	[Decamps, G.; Scroccaro, N.] Univ Victor Segalen Bordeaux 2, Lab Psychol Sante & Qualite Vie EA4139, F-33076 Bordeaux, France; [Battaglia, N.] Univ Reims, Lab Psychol Appl Stress Sante Soc EA3792, Champagne Ardenne, France	Decamps, G (corresponding author), Univ Victor Segalen Bordeaux 2, Lab Psychol Sante & Qualite Vie EA4139, 3ter Pl Victoire, F-33076 Bordeaux, France.	greg.decamps@u-bordeaux2.fr						29	4	4	0	15	MASSON EDITEUR	MOULINEAUX CEDEX 9	21 STREET CAMILLE DESMOULINS, ISSY, 92789 MOULINEAUX CEDEX 9, FRANCE	0003-4487	1769-6631		ANN MED-PSYCHOL	Ann. Med.-Psychol.	SEP	2009	167	7
J	Lee, TH				Lee, Thomas H.			Good News for Coffee Addicts	HARVARD BUSINESS REVIEW			English	Editorial Material								Whether it's a basic Mr. Coffee or a gadget that sports a snazzy device for grinding beans on demand, the office coffee machine offers a place for serendipitous encounters that can improve the social aspect of work and generate new ideas. What's more, a steaming cup of Ice may be as good for your health as it is for the bottom line, says Lee, a professor of medicine at Harvard Medical School and …	[Lee, Thomas H.] Harvard Univ, Sch Med, Cambridge, MA 02138 USA	Lee, TH (corresponding author), Harvard Univ, Sch Med, Cambridge, MA 02138 USA.							0	1	1	0	13	HARVARD BUSINESS SCHOOL PUBLISHING CORPORATION	WATERTOWN	300 NORTH BEACON STREET, WATERTOWN, MA 02472 USA	0017-8012			HARVARD BUS REV	Harv. Bus. Rev.	JUN	2009	87	6
J	Nguyen, S; Choi, HK; Lustig, RH; Hsu, CY				Nguyen, Stephanie; Choi, Hyon K.; Lustig, Robert H.; Hsu, Chi-Yuan			Sugar-Sweetened Beverages, Serum Uric Acid, and Blood Pressure in Adolescents	JOURNAL OF PEDIATRICS			English	Article							FRUCTOSE-INDUCED HYPERURICEMIA; METABOLIC SYNDROME; FAMILY-HISTORY; KIDNEY-DISEASE; US CHILDREN; SOFT DRINKS; RISK-FACTOR; HYPERTENSION; CONSUMPTION; EPIDEMIC	Objective To evaluate whether sugar-sweetened beverage consumption, a significant source of dietary fructose, is associated with higher serum uric acid levels and blood pressure in adolescents. Study design We analyzed cross-sectional data from 4867 adolescents aged 12 to 18 years in the National Health and Nutrition Examination Survey, 1999-2004. Dietary data were assessed from 24-hour dietary r…	[Nguyen, Stephanie; Lustig, Robert H.] UCSF, Childrens Renal Ctr, Dept Pediat, San Francisco, CA 94131 USA; Vancouver Gen Hosp, Arthrit Res Ctr Canada, Vancouver, BC, Canada; Univ British Columbia, Vancouver, BC V5Z 1M9, Canada; [Choi, Hyon K.] Brigham & Womens Hosp, Boston, MA 02115 USA; [Hsu, Chi-Yuan] Univ Calif San Francisco, Dept Med, San Francisco, CA USA	Nguyen, S (corresponding author), UCSF, Childrens Renal Ctr, Dept Pediat, 533 Pamassus Ave,Box 0748, San Francisco, CA 94131 USA.	nguyens@peds.ucsf.edu	Lustig, Robert/O-9380-2019	Lustig, Robert/0000-0001-6983-2639; Nguyen, Stephanie/0000-0003-4880-8220; Hsu, Chi-yuan/0000-0001-8182-1238	American Heart AssociationAmerican Heart Association [0725258Y]; Department of Pediatrics; NIHUnited States Department of Health & Human ServicesNational Institutes of Health (NIH) - USA [DK70939, DK67126]; NATIONAL INSTITUTE OF DIABETES AND DIGESTIVE AND KIDNEY DISEASESUnited States Department of Health & Human ServicesNational Institutes of Health (NIH) - USANIH National Institute of Diabetes &…	S.N. was supported by the American Heart Association (0725258Y) and the Department of Pediatrics, University of California San Francisco. C-y.H. was supported by NIH DK70939 and DK67126.		38	218	226	3	43	MOSBY-ELSEVIER	NEW YORK	360 PARK AVENUE SOUTH, NEW YORK, NY 10010-1710 USA	0022-3476	1097-6833		J PEDIATR-US	J. Pediatr.	JUN	2009	154	6
J	Verma, R; Huang, ZS; Deutschman, CS; Levy, RJ				Verma, Richa; Huang, Zhishan; Deutschman, Clifford S.; Levy, Richard J.			Caffeine restores myocardial cytochrome oxidase activity and improves cardiac function during sepsis	CRITICAL CARE MEDICINE			English	Article						sepsis; cytochrome oxidase; caffeine; mitochondria; enzyme inhibition; isolated heart; cardiac dysfunction	OXIDATIVE-PHOSPHORYLATION; CYTOPATHIC HYPOXIA; C-OXIDASE; RECEPTOR; PERFORMANCE; RESPONSES; SPORTS; MOUSE; HEART	Objective: Impaired mitochondrial function is a potential cause of sepsis-associated myocardial depression. Cytochrome oxidase (CcOX), the terminal oxidase of the electron transport chain, Is Inhibited in the septic heart. Caffeine increases CcOX activity by increasing cyclic adenosine monophosphate and protein kinase A activity. We hypothesized that caffeine will restore myocardial CcOX activity…	[Levy, Richard J.] Maria Fareri Childrens Hosp Westchester, Dept Anesthesiol, Med Ctr, New York Med Coll, Valhalla, NY USA; [Verma, Richa; Huang, Zhishan; Levy, Richard J.] New York Med Coll, Dept Physiol, Valhalla, NY 10595 USA; [Deutschman, Clifford S.] Univ Penn, Sch Med, Dept Anesthesiol & Crit Care, Philadelphia, PA 19104 USA	Verma, R (corresponding author), Maria Fareri Childrens Hosp Westchester, Dept Anesthesiol, Med Ctr, New York Med Coll, Valhalla, NY USA.	richard_levy@nyme.edu	Deutschman, Clifford/AAN-2742-2021		NIH/NIGMSUnited States Department of Health & Human ServicesNational Institutes of Health (NIH) - USANIH National Institute of General Medical Sciences (NIGMS) [5K08GM074117-04]; Maria Fared Children's Hospital Foundation [5R01GM059930-08]; University of Pennsylvania; NATIONAL INSTITUTE OF GENERAL MEDICAL SCIENCESUnited States Department of Health & Human ServicesNational Institutes of Health (NI…	Supported, in part by NIH/NIGMS 5K08GM074117-04 (to RJL), Maria Fared Children's Hospital Foundation (to RJL), 5R01GM059930-08 (to CSD), and the Stavropoulos Sepsis Research Program at the Hospital of the University of Pennsylvania (to CSD).		28	34	36	0	7	LIPPINCOTT WILLIAMS & WILKINS	PHILADELPHIA	530 WALNUT ST, PHILADELPHIA, PA 19106-3621 USA	0090-3493			CRIT CARE MED	Crit. Care Med.	APR	2009	37	4
J	Stepto, NK; Coffey, VG; Carey, AL; Ponnampalam, AP; Canny, BJ; Powell, D; Hawley, JA				Stepto, Nigel K.; Coffey, Vernon G.; Carey, Andrew L.; Ponnampalam, Anna P.; Canny, Benedict J.; Powell, David; Hawley, John A.			Global Gene Expression in Skeletal Muscle from Well-Trained Strength and Endurance Athletes	MEDICINE AND SCIENCE IN SPORTS AND EXERCISE			English	Article						MICROARRAY; CLUSTER ANALYSIS Q-PCR; RT-PCR; RESISTANCE TRAINING; AEROBIC TRAINING	EXERCISE STIMULI; PLASTICITY; ADAPTATIONS; METABOLISM; HUMANS; MITOCHONDRIA; MICROARRAY; RESISTANCE; REDUCTION; RESPONSES	STEPTO, N. K., V. G. COFFEY, A. L. CAREY, A. P. PONTNAMPALAM, B. J. CANNY, D. POWELL, and J. A. HAWLEY. Global Gene Expression in Skeletal Muscle from Well-Trained Strength and Endurance Athletes. Med. Sci. Sports Exere., Vol. 41, No. 3, pp. 546-565, 2009. Purpose: We used gene microarray analysis to compare the global expression profile of genes involved in adaptation to training in skeletal mus…	[Stepto, Nigel K.; Canny, Benedict J.] Monash Univ, Dept Physiol, Clayton, Vic 3168, Australia; [Stepto, Nigel K.] Victoria Univ, Ctr Aging Rehabil Exercise & Sport, Melbourne, Vic 8001, Australia; [Coffey, Vernon G.; Carey, Andrew L.; Hawley, John A.] RMIT Univ, Exercise Metab Grp, Sch Med Sci, Bundoora, Vic, Australia; [Ponnampalam, Anna P.] Univ Auckland, Liggins Inst, Auckland 1, New Zealand;…	Stepto, NK (corresponding author), Victoria Univ, Exercise Physiol Ctr Aging Rehabil Exercise & Spo, Sch Sport & Exercise Sci, POB 14428, Melbourne, Vic 8001, Australia.	nigel.stepto@vu.edu.au	Ponnampalam, Anna/E-4093-2010; Powell, David Richard/K-2404-2019; Hawley, John A/U-3814-2018	Powell, David Richard/0000-0002-6639-6250; Hawley, John A/0000-0002-0886-9881; Carey, Andrew/0000-0003-3452-1501; Stepto, Nigel/0000-0002-0875-6836	Monash University StrategicMonash University [ECRO15]	The authors would like to thank Prof. Peter Rogers, Prof. Peter Fuller, Dr. Georgina Caruana, Leonie Cann, Babbette Fahey, and Maria Alexiadis for laboratory time, equipment access, and technical assistance. This work was supported by Monash University Strategic Grant Scheme 2005, Young Investigator (#ECRO15); N.K. Stepto and a research grant from the Australian Sports Commission (to JAH and VC).…		38	60	65	0	15	LIPPINCOTT WILLIAMS & WILKINS	PHILADELPHIA	530 WALNUT ST, PHILADELPHIA, PA 19106-3621 USA	0195-9131			MED SCI SPORT EXER	Med. Sci. Sports Exerc.	MAR	2009	41	3
J	Davis, JK; Green, JM				Davis, J. K.; Green, J. Matt			Caffeine and Anaerobic Performance Ergogenic Value and Mechanisms of Action	SPORTS MEDICINE			English	Review							LEG MUSCLE PAIN; EXERCISE PRESSOR REFLEX; SKELETAL-MUSCLE; HIGH-INTENSITY; METABOLIC-RESPONSES; CATECHOLAMINE RESPONSES; SARCOPLASMIC-RETICULUM; POTASSIUM REGULATION; ADENOSINE RECEPTORS; COFFEE CONSUMPTION	The effect caffeine elicits on endurance performance is well founded. However, comparatively less research has been conducted on the ergogenic potential of anaerobic performance. Some studies showing no effect of caffeine on performance used untrained subjects and designs often not conducive to observing an ergogenic effect. Recent studies incorporating trained subjects and paradigms specific to …	[Davis, J. K.] Texas A&M Univ, Dept Hlth & Human Performance, Commerce, TX 75429 USA; [Green, J. Matt] Univ N Alabama, Dept Hlth Phys Educ & Recreat, Florence, AL USA	Davis, JK (corresponding author), Texas A&M Univ, Dept Hlth & Human Performance, POB 3011, Commerce, TX 75429 USA.	JonKyle_Davis@tamu-commerce.edu						157	241	250	5	191	ADIS INT LTD	NORTHCOTE	5 THE WAREHOUSE WAY, NORTHCOTE 0627, AUCKLAND, NEW ZEALAND	0112-1642	1179-2035		SPORTS MED	Sports Med.		2009	39	10
J	Casado, A; Castellanos, A; Lopez-Fernandez, ME; Ruiz, R; Aroca, CG; Noriega, F				Casado, Angela; Castellanos, Alberto; Encarnacion Lopez-Fernandez, M.; Ruiz, Rocio; Garcia Aroca, Concha; Noriega, Federico			Relationship between oxidative and occupational stress and aging in nurses of an intensive care unit	AGE			English	Article						Aging; Antioxidant enzymes; Burnout; Lipid peroxidation; Malondialdehyde; Oxidative stress; Occupational stress	SUPEROXIDE-DISMUTASE ACTIVITY; GLUTATHIONE-PEROXIDASE; MALONDIALDEHYDE; CATALASE; HEALTH; AGE	Stressful conditions lead to formation of excessive reactive oxygen species (ROS) and cause oxidative stress and aging. The aim of this study was to determine superoxide dismutase (SOD) and catalase (CAT) activity, and malondialdehyde (MDA) levels in nurses of a hospital intensive care unit according to demographic and occupational parameters, and to analyse the relationship with aging. Thirty-tw…	[Casado, Angela; Encarnacion Lopez-Fernandez, M.; Ruiz, Rocio] CSIC, Dept Fisiopatol Celular & Mol, Ctr Invest Biol, Ramiro Maeztu 9, Madrid 28040, Spain; [Castellanos, Alberto; Noriega, Federico] Hosp Gen Univ Gregorio Maranon, Serv Salud Laboral, Madrid 28009, Spain; [Garcia Aroca, Concha] Hosp Gen Univ Gregorio Maranon, Unidad Cuidados Intens, Madrid 28009, Spain	Casado, A (corresponding author), CSIC, Dept Fisiopatol Celular & Mol, Ctr Invest Biol, Ramiro Maeztu 9, Madrid 28040, Spain.	acasado@cib.csic.es			Foundation Yebenes Velo	This research project was supported by Foundation Yebenes Velo. The authors are greatly indebted to the personnel of the intensive care unit of GregorioMara on Hospital in Madrid for their kind cooperation. The authors wish to Ana Maria Fernandez Nieto for her valuable contribution to this work. They also thank Miss Maria Burgos, for her excellent reviewing of the English in this manuscript.		45	20	20	0	12	SPRINGER	DORDRECHT	VAN GODEWIJCKSTRAAT 30, 3311 GZ DORDRECHT, NETHERLANDS	0161-9152	1574-4647		AGE	Age	DEC	2008	30	4
J	Tunnicliffe, JM; Erdman, KA; Reimer, RA; Lun, V; Shearer, J				Tunnicliffe, Jasmine M.; Erdman, Kelly Anne; Reimer, Raylene A.; Lun, Victor; Shearer, Jane			Consumption of dietary caffeine and coffee in physically active populations: physiological interactions	APPLIED PHYSIOLOGY NUTRITION AND METABOLISM			English	Article; Proceedings Paper	6th Annual Meeting of the Canadian-Society-for-Clinical-Nutrition/Canadian Nutrition Congress	JUN 18-21, 2007	Winnipeg, CANADA	Canadian Soc Clin Nutr		coffee; caffeine; exercise; nutrition; ergogenic aid; antioxidant	GLUCOSE-TOLERANCE TEST; DOUBLE-BLIND; COGNITIVE PERFORMANCE; ADENOSINE RECEPTORS; EXERCISE ENDURANCE; HEALTHY-VOLUNTEERS; INSULIN-RESPONSE; ACID-SECRETION; SPORTS DRINKS; WEIGHT-LOSS	Caffeine is a proven ergogenic aid, increasing athletic performance, endurance, and mental chronometry at doses as low as 1-3 mg.kg-1. As coffee is a readily available and commonly ingested form of caffeine, the two are often equated. However, coffee also contains hundreds of other biologically active compounds, many of which are metabolically distinct from caffeine. The purpose of this review wa…	[Tunnicliffe, Jasmine M.; Erdman, Kelly Anne; Reimer, Raylene A.; Lun, Victor; Shearer, Jane] Univ Calgary, Fac Kinesiol, Roger Jackson Ctr Hlth & Wellness, Calgary, AB T2N 4N1, Canada; [Reimer, Raylene A.; Shearer, Jane] Univ Calgary, Fac Med, Dept Biochem & Mol Biol, Calgary, AB T2N 4N1, Canada	Tunnicliffe, JM (corresponding author), Univ Calgary, Fac Kinesiol, Roger Jackson Ctr Hlth & Wellness, Calgary, AB T2N 4N1, Canada.	jmtunnic@ucalgary.ca						105	35	36	0	46	CANADIAN SCIENCE PUBLISHING, NRC RESEARCH PRESS	OTTAWA	65 AURIGA DR, SUITE 203, OTTAWA, ON K2E 7W6, CANADA	1715-5312	1715-5320		APPL PHYSIOL NUTR ME	Appl. Physiol. Nutr. Metab.	DEC	2008	33	6
J	Raduan, APP; Luiz, RR; Manela-Azulay, M				Raduan, A. P. P.; Luiz, R. R.; Manela-Azulay, M.			Association between smoking and cutaneous ageing in a Brazilian population	JOURNAL OF THE EUROPEAN ACADEMY OF DERMATOLOGY AND VENEREOLOGY			English	Article						Brazilian population; health education against smoking; skin aging smoking; sun exposure; wrinkles	CIGARETTE-SMOKING; TOBACCO SMOKING; SUN EXPOSURE; SKIN	Objective This study aims to determine the relationship between smoking and cutaneous ageing. Methods A cross-sectional study was carried out on 301 subjects (191 women and 110 men, aged between 25 and 86 years), of which 165 were non-smokers and 136 were smokers and ex-smokers. The association between tabagism and cutaneous ageing was controlled for other variables (solar exposure, age, skin pho…	[Raduan, A. P. P.; Manela-Azulay, M.] Univ Fed Rio de Janeiro, Dept Dermatol, BR-21941913 Rio De Janeiro, Brazil; [Luiz, R. R.] Univ Fed Rio de Janeiro, Inst Publ Hlth Studies, BR-21941913 Rio De Janeiro, Brazil	Raduan, APP (corresponding author), Univ Fed Rio de Janeiro, Dept Dermatol, 255 5 Andar,Cidade Univ, BR-21941913 Rio De Janeiro, Brazil.	anapierro@gmail.com	Luiz, Ronir R/C-3372-2013	Luiz, Ronir R/0000-0002-7784-9905				24	11	11	0	6	WILEY	HOBOKEN	111 RIVER ST, HOBOKEN 07030-5774, NJ USA	0926-9959	1468-3083		J EUR ACAD DERMATOL	J. Eur. Acad. Dermatol. Venereol.	NOV	2008	22	11
J	Sobesky, J				Sobesky, J.			Stroke prevention outside the pharmacy. Risk factors and lifestyle	NERVENARZT			German	Article						Stroke; Risk factors; Lifestyle; Primary prevention; Non-medicinal measures	OBSTRUCTIVE SLEEP-APNEA; CORONARY-HEART-DISEASE; CARDIOVASCULAR EVENTS; PHYSICAL-ACTIVITY; CIGARETTE-SMOKING; MYOCARDIAL-INFARCTION; COFFEE CONSUMPTION; ISCHEMIC-STROKE; BETA-CAROTENE; FOLIC-ACID	Advice on modifiable risk and lifestyle factors for stroke prevention should be an established component of medical consultation. It is most important to explain that alterations to the lifestyle can be highly efficient with respect to the individual risk profile. The following review describes the importance of lifestyle factors such as nutrition, smoking, alcohol consumption, psychiatric condit…	Univ Klin Koln, Neurol Klin & Poliklin, D-50924 Cologne, Germany	Sobesky, J (corresponding author), Univ Klin Koln, Neurol Klin & Poliklin, Kerpenerstr 62, D-50924 Cologne, Germany.	jan.sobesky@uk-koeln.de						92	0	0	0	2	SPRINGER	NEW YORK	233 SPRING ST, NEW YORK, NY 10013 USA	0028-2804	1433-0407		NERVENARZT	Nervenarzt	OCT	2008	79	10
J	Rivera, JA; Munoz-Hernandez, O; Rosas-Peralta, M; Aguilar-Salinas, CA; Popkin, BM; Willett, WC				Rivera, Juan A.; Munoz-Hernandez, Onofre; Rosas-Peralta, Martin; Aguilar-Salinas, Carlos A.; Popkin, Barry M.; Willett, Walter C.			Drink consumption for a healthy life: recommendations for the general population in Mexico	GACETA MEDICA DE MEXICO			Spanish	Review						Water; coffee; milk; fruit juice; flavored water; alcohol; sweetened beverage; caloric beverages; beverage recommendations; Mexico	CORONARY-HEART-DISEASE; FACTOR INTERVENTION PROJECT; SUGAR-SWEETENED BEVERAGES; TYPE-2 DIABETES-MELLITUS; GROWTH-FACTOR-I; COFFEE CONSUMPTION; ALCOHOL-CONSUMPTION; ENERGY DENSITY; CARDIOVASCULAR-DISEASE; BLOOD-PRESSURE	The Expert Committee in charge of developing the Beverage Consumption Recommendations for the Mexican Population was convened by the Ministry of Health with the aim of drafting evidence-based guidelines for consumers, health professionals, and government officials. The prevalence of overweight, obesity and diabetes have dramatically increased in Mexico: beverages contribute a fifth of all calorie…	[Rivera, Juan A.] Inst Nacl Salud Publ, Ctr Invest Nutr & Salud, Cuernavaca 62508, Morelos, Mexico; [Munoz-Hernandez, Onofre] Hosp Infantil Mexico Dr Federico Gomez, Mexico City, DF, Mexico; [Rosas-Peralta, Martin] Inst Nacl Cardiol Ignacio Chavez, Mexico City, DF, Mexico; [Aguilar-Salinas, Carlos A.] Inst Nacl Ciencias Med & Nutr Salvador Zubiran, Mexico City, DF, Mexico; [Popkin, Barry M.] Univ…	Rivera, JA (corresponding author), Inst Nacl Salud Publ, Ctr Invest Nutr & Salud, Av Univ 655, Cuernavaca 62508, Morelos, Mexico.	jrivera@insp.mx	Popkin, Barry/T-6633-2019; Salinas, Carlos A Aguilar/AAL-4491-2020	popkin, barry/0000-0001-9495-9324	NICHD NIH HHSUnited States Department of Health & Human ServicesNational Institutes of Health (NIH) - USANIH Eunice Kennedy Shriver National Institute of Child Health & Human Development (NICHD) [P2C HD050924] Funding Source: Medline; NIDDK NIH HHSUnited States Department of Health & Human ServicesNational Institutes of Health (NIH) - USANIH National Institute of Diabetes & Digestive & Kidney Dis…			161	6	6	0	19	ACAD NACIONAL MEDICINA MEXICO	MEXICO	CENTRO MEDICO NACIONAL SIGLO XXI, UNIDAD CONGRESOS, GLOQUE B, PROMER PISO, MEXICO, DF 06725, MEXICO	0016-3813			GAC MED MEX	Gac. Med. Mex.	SEP-OCT	2008	144	5
J	Chester, N; Wojek, N				Chester, N.; Wojek, N.			Caffeine consumption amongst British athletes following changes to the 2004 WADA Prohibited List	INTERNATIONAL JOURNAL OF SPORTS MEDICINE			English	Article						anti-doping; ergogenic aids; monitoring program; questionnaires; web-based surveys	EXERCISE PERFORMANCE; INGESTION; ENDURANCE; SPORTS; METABOLISM; CATECHOLAMINE; SUPPLEMENTS; RESPONSES; INTERNET; URINE	This study was undertaken to examine self-reported caffeine consumption and reasons for its use, amongst UK athletes, following its removal from the 2004 World Anti-Doping Agency (WADA) Prohibited List. A convenience sample of track and field athletes (n = 193) and cyclists (n = 287) completed a postal or Web-based questionnaire. Messages were posted on athletics and cycling club Web sites and ma…	[Chester, N.; Wojek, N.] Liverpool John Moores Univ, Sport & Exercise Sci Res Inst, Liverpool L3 2ET, Merseyside, England	Chester, N (corresponding author), Liverpool John Moores Univ, Sport & Exercise Sci Res Inst, 15-21 Webster St, Liverpool L3 2ET, Merseyside, England.	n.chester@ljmu.ac.uk						26	33	34	0	29	GEORG THIEME VERLAG KG	STUTTGART	RUDIGERSTR 14, D-70469 STUTTGART, GERMANY	0172-4622			INT J SPORTS MED	Int. J. Sports Med.	JUN	2008	29	6
J	Sokmen, B; Armstrong, LE; Kraemer, WJ; Casa, DJ; Dias, JC; Judelson, DA; Maresh, CM				Sokmen, Bulent; Armstrong, Lawrence E.; Kraemer, William J.; Casa, Douglas J.; Dias, Joao C.; Judelson, Daniel A.; Maresh, Carl M.			CAFFEINE USE IN SPORTS: CONSIDERATIONS FOR THE ATHLETE	JOURNAL OF STRENGTH AND CONDITIONING RESEARCH			English	Review						ergogenic aid; athletic performance; cognitive; habituation	LEG MUSCLE PAIN; SKELETAL-MUSCLE; EXERCISE ENDURANCE; MAINTAINS VIGILANCE; ROWING PERFORMANCE; CYCLING EXERCISE; RESPONSES; COFFEE; METABOLISM; CARBOHYDRATE	The ergogenic effects of caffeine on athletic performance have been shown in many studies, and its broad range of metabolic, hormonal, and physiologic effects has been recorded, as this review of the literature shows. However, few caffeine studies have been published to include cognitive and physiologic considerations for the athlete. The following practical recommendations consider the global ef…	[Sokmen, Bulent; Armstrong, Lawrence E.; Kraemer, William J.; Casa, Douglas J.; Dias, Joao C.; Judelson, Daniel A.; Maresh, Carl M.] Univ Connecticut, Dept Kinesiol, Human Performance Lab, Storrs, CT 06269 USA	Sokmen, B (corresponding author), Univ Connecticut, Dept Kinesiol, Human Performance Lab, Storrs, CT 06269 USA.	bsokmen@exchange.fullerton.edu						67	113	118	2	87	LIPPINCOTT WILLIAMS & WILKINS	PHILADELPHIA	TWO COMMERCE SQ, 2001 MARKET ST, PHILADELPHIA, PA 19103 USA	1064-8011	1533-4287		J STRENGTH COND RES	J. Strength Cond. Res.	MAY	2008	22	3
J	Rivera, JA; Munoz-Hernandez, O; Rosas-Peralta, M; Aguilar-Salinas, CA; Popkin, BM; Willett, WC				Rivera, Juan A.; Munoz-Hernandez, Onofre; Rosas-Peralta, Martin; Aguilar-Salinas, Carlos A.; Popkin, Barry M.; Willett, Walter C.			Beverage consumption for a healthy life: recomendations for the Mexican population	REVISTA DE INVESTIGACION CLINICA-CLINICAL AND TRANSLATIONAL INVESTIGATION			Spanish	Review						water; coffee; milk; fruit juice; flavored water; alcohol; sweetened beverage; caloric beverages; beverage recommendations; Mexico	CORONARY-HEART-DISEASE; SOFT DRINK CONSUMPTION; FACTOR INTERVENTION PROJECT; SUGAR-SWEETENED BEVERAGES; TYPE-2 DIABETES-MELLITUS; GROWTH-FACTOR-I; COFFEE CONSUMPTION; ALCOHOL-CONSUMPTION; ENERGY DENSITY; BODY-WEIGHT	The Expert Committee in charge of developing the Beverage Consumption Recommendations for the Mexican Population was convened by the Secretary of Health for the purpose of developing evidence-based guidelines for consumers, health professionals, and government officials. The prevalence of overweight, obesity and diabetes have dramatically increased in Mexico; beverages contribute a fifth of all c…	[Rivera, Juan A.] Inst Nacl Salud Publ, Ctr Invest Nutr & Salud, Cuernavaca 62508, Morelos, Mexico; [Popkin, Barry M.] Univ N Carolina, Sch Publ Hlth, Chapel Hill, NC USA; [Willett, Walter C.] Harvard Univ, Sch Publ Hlth, Boston, MA 02115 USA	Rivera, JA (corresponding author), Inst Nacl Salud Publ, Ctr Invest Nutr & Salud, Av Univ 655, Cuernavaca 62508, Morelos, Mexico.	jrivera@insp.mx	Salinas, Carlos A Aguilar/AAL-4491-2020; Popkin, Barry/T-6633-2019	popkin, barry/0000-0001-9495-9324; Rivera, Juan A./0000-0003-2586-4908				162	5	5	1	12	INST NACIONAL NUTRICION	MEXICO	VASCO DE QUIROZA 15, COLONIA SECCION XVI, TLALPAN, MEXICO 14000 D F, MEXICO	0034-8376	2564-8896		REV INVEST CLIN	Rev. Investig. Clin.	MAR-APR	2008	60	2
J	Rivera, JA; Munoz-Hernandez, O; Rosas-Peralta, M; Aguilar-Salinas, CA; Popkin, BM; Willett, WC				Rivera, Juan A.; Munoz-Hernandez, Onofre; Rosas-Peralta, Martin; Aguilar-Salinas, Carlos A.; Popkin, Barry M.; Willett, Walter C.			Beverage consumption for a healthy life: recommendations for the Mexican population	SALUD PUBLICA DE MEXICO			Spanish	Review						water; coffee; milk; fruit juice; flavored water; alcohol; sweetened beverage; caloric beverages; beverage recommendations; Mexico	CORONARY-HEART-DISEASE; SOFT DRINK CONSUMPTION; FACTOR INTERVENTION PROJECT; SUGAR-SWEETENED BEVERAGES; TYPE-2 DIABETES-MELLITUS; GROWTH-FACTOR-I; COFFEE CONSUMPTION; ALCOHOL-CONSUMPTION; ENERGY DENSITY; BODY-WEIGHT	The Expert Committee in charge of developing the Beverage Consumption Recommendations for the Mexican Population was convened by the Secretary of Health for the purpose of developing evidence-based guidelines for consumers, health professionals, and government officials. The prevalence of overweight, obesity and diabetes have dramatically increased in Mexico; beverages contribute a fifth of all c…	[Rivera, Juan A.] Inst Nacl Salud Publ, Ctr Invest Nutr & Salud, Cuernavaca 62508, Morelos, Mexico; [Munoz-Hernandez, Onofre] Hosp Infantil Mexico Feder Gomez, Mexico City, DF, Mexico; [Rosas-Peralta, Martin] Inst Nacl Cardiol Ignacio Chavez, Mexico City, DF, Mexico; [Aguilar-Salinas, Carlos A.] Inst Nacl Ciencias Med & Nutr Salvador Zubiran, Mexico City, DF, Mexico; [Popkin, Barry M.] Univ N Car…	Rivera, JA (corresponding author), Inst Nacl Salud Publ, Ctr Invest Nutr & Salud, Av Univ 655,Col Santa Maria Ahuacatitlan, Cuernavaca 62508, Morelos, Mexico.	jrivera@insp.mx	Salinas, Carlos A Aguilar/AAL-4491-2020; Popkin, Barry/T-6633-2019	Rivera, Juan A./0000-0003-2586-4908; popkin, barry/0000-0001-9495-9324				161	95	110	2	58	INST NACIONAL SALUD PUBLICA	CUERNAVACA	AV UNIVERSIDAD 655, COL SANTA MARIA AHUACATITLAN, CUERNAVACA 62508, MORELOS, MEXICO	0036-3634	1606-7916		SALUD PUBLICA MEXICO	Salud Publica Mexico	MAR-APR	2008	50	2
J	Borras, L; Mohr, S; Boucherie, M; Dupont-Willemin, S; Ferrero, F; Huguelet, P				Borras, Laurence; Mohr, Sylvia; Boucherie, Maria; Dupont-Willemin, Sophie; Ferrero, Francois; Huguelet, Philippe			Patients with schizophrenia and their finances: how they spend their money	SOCIAL PSYCHIATRY AND PSYCHIATRIC EPIDEMIOLOGY			English	Article						schizophrenia; expenses; payee; disability; social security	SERIOUS MENTAL-ILLNESS; REPRESENTATIVE PAYEES; DISABILITY PAYMENTS; SUBSTANCE-ABUSE; COCAINE USE; REHABILITATION; POPULATION; INSTRUMENT; NEEDS; LIFE	Although most patients with schizophrenia rely on state financial support, little is known about their expenses and how they use the money at their discretion. However, the ability to budget is a predictive factor in rehabilitation. An assessment of financial management skills could make it possible to develop more appropriate psycho-social assistance. Fifty-seven outpatients with schizophrenia t…	Univ Hosp Geneva, Dept Psychiat, Div Adult Psychiat, CH-1207 Geneva, Switzerland	Huguelet, P (corresponding author), Univ Hosp Geneva, Dept Psychiat, Div Adult Psychiat, 36 Rue 31 Decembre, CH-1207 Geneva, Switzerland.	philippe.huguelet@hcuge.ch						29	7	7	0	7	DR DIETRICH STEINKOPFF VERLAG	DARMSTADT	PO BOX 10 04 62, D-64204 DARMSTADT, GERMANY	0933-7954			SOC PSYCH PSYCH EPID	Soc. Psychiatry Psychiatr. Epidemiol.	DEC	2007	42	12
J	Coffey, VG; Reeder, DW; Lancaster, GI; Yeo, WK; Febbraio, MA; Yaspelkis, BB; Hawley, JA				Coffey, Vernon G.; Reeder, Donald W.; Lancaster, Graeme I.; Yeo, Wee Kian; Febbraio, Mark A.; Yaspelkis, Ben B., III; Hawley, John A.			Effect of high-frequency resistance exercise on adaptive responses in skeletal muscle	MEDICINE AND SCIENCE IN SPORTS AND EXERCISE			English	Article						cell signaling; mRNA; resistance training; recovery	NECROSIS-FACTOR-ALPHA; KAPPA-B KINASE; P70 S6 KINASE; PROTEIN-SYNTHESIS; SIGNALING PATHWAYS; CELL-CYCLE; MOLECULAR RESPONSES; GENE-EXPRESSION; TIME-COURSE; P38 MAPK	COFFEY, V G., D. W. REEDER, G. I. LANCASTER, W. K. YEO, M. A. FEBBRAIO, B. B. YASPELKIS III, and J. A. HAWLEY. Effect of High-Frequency Resistance Exercise on Adaptive Responses in Skeletal Muscle. Med. Sci. Sports Exerc., Vol. 39, No. 12, pp. 2135-2144, 2007. Purpose: Regulation of skeletal muscle mass is highly dependent on contractile loading. The purpose of this study was to examine changes i…	[Coffey, Vernon G.; Yeo, Wee Kian; Hawley, John A.] RMIT Univ, Sch Med Sci, Exercise Metab Grp, Bundoora, Vic 3083, Australia; [Reeder, Donald W.; Yaspelkis, Ben B., III] Calif State Univ Northridge, Exercise Physiol & Biochem Labs, Northridge, CA 91330 USA; [Lancaster, Graeme I.; Febbraio, Mark A.] RMIT Univ, Cellular & Mol Metab Lab, Bundoora, Vic, Australia	Coffey, VG (corresponding author), RMIT Univ, Sch Med Sci, Exercise Metab Grp, Bundoora, Vic 3083, Australia.		Febbraio, Mark/AAE-9632-2019; Hawley, John A/U-3814-2018; Yeo, Wee Kian/AAZ-8478-2020	Hawley, John A/0000-0002-0886-9881;				42	28	28	0	5	LIPPINCOTT WILLIAMS & WILKINS	PHILADELPHIA	530 WALNUT ST, PHILADELPHIA, PA 19106-3621 USA	0195-9131			MED SCI SPORT EXER	Med. Sci. Sports Exerc.	DEC	2007	39	12
J	Uusitalo, ALT; Vanninen, E; Levalahti, E; Battie, MC; Videman, T; Kaprio, J				Uusitalo, A. L. T.; Vanninen, E.; Levalahti, E.; Battie, M. C.; Videman, T.; Kaprio, J.			Role of genetic and environmental influences on heart rate variability in middle-aged men	AMERICAN JOURNAL OF PHYSIOLOGY-HEART AND CIRCULATORY PHYSIOLOGY			English	Article						autonomic function; heredity; twins; physical activity; smoking; coffee	AUTONOMIC NERVOUS-SYSTEM; BODY-MASS INDEX; RESPIRATORY SINUS ARRHYTHMIA; BLOOD-PRESSURE VARIABILITY; METABOLIC SYNDROME; LIFETIME EXERCISE; WEIGHT-LOSS; ASSOCIATION; RISK; HERITABILITY	Role of genetic and environmental influences on heart rate variability in middle-aged men. Am J Physiol Heart Circ Physiol 293: H1013 - H1022, 2007. First published March 30, 2007; doi:10.1152/ajpheart.00475.2006. - Our aim was to estimate causal relationships of genetic factors and different specific environmental factors in determination of the level of cardiac autonomic modulation, i.e.,heart …	Univ Helsinki, Dept Publ Hlth, FIN-00029 Helsinki, Finland; Univ Kuopio, FIN-70211 Kuopio, Finland; Kuopio Univ Hosp, Dept Clin Physiol & Nucl Med, SF-70210 Kuopio, Finland; Natl Publ Hlth Inst, Dept Mental Hlth & Alcohol Res, Helsinki, Finland; Univ Alberta, Fac Rehabil Med, Edmonton, AB, Canada; Univ Alberta, Dept Phys Therapy, Edmonton, AB, Canada	Uusitalo, ALT (corresponding author), Univ Helsinki, Cent Hosp, Div Clin Physiol & Nucl Med, Meilahti Hosp, POB 340, FIN-00029 Helsinki, Finland.	arja.uusitalo@hus.fi	Battie, Michele C/C-6155-2018; Kaprio, Jaakko/A-1820-2008	Battie, Michele C/0000-0001-8499-2040; Kaprio, Jaakko/0000-0002-3716-2455	NATIONAL INSTITUTE OF ARTHRITIS AND MUSCULOSKELETAL AND SKIN DISEASESUnited States Department of Health & Human ServicesNational Institutes of Health (NIH) - USANIH National Institute of Arthritis & Musculoskeletal & Skin Diseases (NIAMS) [R01AR040857] Funding Source: NIH RePORTER; NIAMS NIH HHSUnited States Department of Health & Human ServicesNational Institutes of Health (NIH) - USANIH Nationa…			62	33	34	0	7	AMER PHYSIOLOGICAL SOC	BETHESDA	9650 ROCKVILLE PIKE, BETHESDA, MD 20814 USA	0363-6135	1522-1539		AM J PHYSIOL-HEART C	Am. J. Physiol.-Heart Circul. Physiol.	AUG	2007	293	2
J	Hoffman, JR; Kang, J; Ratamess, NA; Jennings, PF; Mangine, GT; Faigenbaum, AD				Hoffman, Jay R.; Kang, Jie; Ratamess, Nicholas A.; Jennings, Peter F.; Mangine, Gerald T.; Faigenbaum, Avery D.			Effect of nutritionally enriched coffee consumption on aerobic and anaerobic exercise performance	JOURNAL OF STRENGTH AND CONDITIONING RESEARCH			English	Article						ergogenic aid; sport supplement; caffeine; Citrus aurantium; Garcinia cambogia; chromium polynicotinate	CAFFEINE INGESTION; METABOLISM; HUMANS; MUSCLE; CARBOHYDRATE; OCTOPAMINE; ACTIVATION; INTENSITY; OXIDATION; TEA	Hoffman, J.R., J. Kang, N.A. Ratamess, P.F. Jennings, G.T. Mangine, and A.D. Faigenbaum. Effect of nutritionally enriched coffee consumption on aerobic and anaerobic exercise performance. J. Strength Cond. Res. 21(2):456-159. 2007. - The purpose of this study was to compare nutritionally enriched JavaFit coffee (JF) to commercially available decaffeinated coffee (P) with regard to impact on endur…	Coll New Jersey, Ewing, NJ 08628 USA	Hoffman, JR (corresponding author), Coll New Jersey, Ewing, NJ 08628 USA.	hoffmanj@tcnj.edu	Hoffman, Jay/AAF-2005-2019	Hoffman, Jay/0000-0002-0073-6603				23	38	41	0	74	ALLIANCE COMMUNICATIONS GROUP DIVISION ALLEN PRESS	LAWRENCE	810 EAST 10TH STREET, LAWRENCE, KS 66044 USA	1064-8011			J STRENGTH COND RES	J. Strength Cond. Res.	MAY	2007	21	2
J	Hoffman, JR; Kang, J; Ratamess, NA; Jennings, PF; Mangine, G; Faigenbaum, AD				Hoffman, Jay R.; Kang, Jie; Ratamess, Nicholas A.; Jennings, Peter F.; Mangine, Gerald; Faigenbaum, Avery D.			Thermogenic Effect from Nutritionally Enriched Coffee Consumption	JOURNAL OF THE INTERNATIONAL SOCIETY OF SPORTS NUTRITION			English	Article						caffeine; citrus aurantium; garcinia cambogia; chromium polynicotinate; herbal supplement	CAMBOGIA HYDROXYCITRIC ACID; NIACIN-BOUND CHROMIUM; ENERGY-EXPENDITURE; METABOLIC-RATE; HERBAL SUPPLEMENT; BODY-COMPOSITION; DOUBLE-BLIND; CAFFEINE; EXERCISE; WEIGHT	Background: The purpose of this study was to examine the effect of nutritionally enriched JavaFit (TM) (JF) coffee (450 mg of caffeine, 1200 mg of garcinia cambogia, 360 mg of citrus aurantium extract, and 225 mcg of chromium polynicotinate) on resting oxygen uptake (VO2), respiratory exchange ratio (RER), heart rate (HR), and blood pressure (BP) in healthy and physically active individuals. Meth…	[Hoffman, Jay R.; Kang, Jie; Ratamess, Nicholas A.; Jennings, Peter F.; Mangine, Gerald; Faigenbaum, Avery D.] Coll New Jersey, Ewing, NJ 08628 USA	Hoffman, JR (corresponding author), Coll New Jersey, Ewing, NJ 08628 USA.	hoffmanj@tcnj.edu	Hoffman, Jay/AAF-2005-2019	Hoffman, Jay/0000-0002-0073-6603	Javalution Coffee Co.	Authors would like to thank Dr. Richard Levandowski, Eric Breitbart, Ronald Lubischer, Ryan Ross and Greg Silvesti for their assistance in this study, as well as a group of dedicated subjects. This study was supported from a grant from Javalution Coffee Co.		34	0	0	0	0	BMC	LONDON	CAMPUS, 4 CRINAN ST, LONDON N1 9XW, ENGLAND		1550-2783		J INT SOC SPORT NUTR	J. Int. Soc. Sport Nutr.	JUN	2006	3
J	Popkin, BM; Armstrong, LE; Bray, GM; Caballero, B; Frei, B; Willett, WC				Popkin, BM; Armstrong, LE; Bray, GM; Caballero, B; Frei, B; Willett, WC			A new proposed guidance system for beverage consumption in the United States	AMERICAN JOURNAL OF CLINICAL NUTRITION			English	Editorial Material						water; tea; coffee; milk; fruit juice; alcohol; calorically sweetened beverages; beverage guidance system	CORONARY-HEART-DISEASE; TYPE-2 DIABETES-MELLITUS; GROWTH-FACTOR-I; ALCOHOL-CONSUMPTION; COFFEE CONSUMPTION; ENERGY DENSITY; BODY-WEIGHT; CARDIOVASCULAR-DISEASE; BLOOD-PRESSURE; MACRONUTRIENT COMPOSITION	The Beverage Guidance Panel was assembled to provide guidance on the relative health and nutritional benefits and risks of various beverage categories. The beverage panel was initiated by the first author. The Panel's purpose is to attempt to systematically review the literature on beverages and health and provide guidance to the consumer. An additional purpose of the Panel is to develop a deeper…	Univ N Carolina, Carolina Populat Ctr, Chapel Hill, NC 27516 USA; Univ Connecticut, Human Performance Lab, Storrs, CT USA; Louisiana State Univ, Med Ctr, Baton Rouge, LA 70803 USA; Pennington Biomed Res Ctr, Baton Rouge, LA USA; Johns Hopkins Univ, Baltimore, MD USA; Oregon State Univ, Linus Pauling Inst, Corvallis, OR 97331 USA; Harvard Univ, Sch Publ Hlth, Boston, MA 02115 USA	Popkin, BM (corresponding author), Univ N Carolina, Carolina Populat Ctr, 123 W Franklin St, Chapel Hill, NC 27516 USA.	popkin@unc.edu	Popkin, Barry/T-6633-2019	popkin, barry/0000-0001-9495-9324	NATIONAL INSTITUTE OF DIABETES AND DIGESTIVE AND KIDNEY DISEASESUnited States Department of Health & Human ServicesNational Institutes of Health (NIH) - USANIH National Institute of Diabetes & Digestive & Kidney Diseases (NIDDK) [P30DK040561] Funding Source: NIH RePORTER; NIDDK NIH HHSUnited States Department of Health & Human ServicesNational Institutes of Health (NIH) - USANIH National Institut…			146	295	301	0	29	OXFORD UNIV PRESS	OXFORD	GREAT CLARENDON ST, OXFORD OX2 6DP, ENGLAND	0002-9165	1938-3207		AM J CLIN NUTR	Am. J. Clin. Nutr.	MAR	2006	83	3
J	Kuipers, F; Brouwer, T; Dubravcic-Simunjak, S; Moran, J; Mitchel, D; Shobe, J; Sakai, H; Stray-Gundersen, J; Vanhoutvin, S				Kuipers, F; Brouwer, T; Dubravcic-Simunjak, S; Moran, J; Mitchel, D; Shobe, J; Sakai, H; Stray-Gundersen, J; Vanhoutvin, S			Hemoglobin and hematocrit values after saline infusion and tourniquet	INTERNATIONAL JOURNAL OF SPORTS MEDICINE			English	Article						blood testing; hemoglobin concentration; tourniquet; saline infusion	ERYTHROPOIETIN	This study attempted to contribute to standardization of blood testing in sport, and to investigate the effect of artificial dilution with saline. In 10 healthy, physically active males and 3 healthy physically active females hemoglobin (Hb), hematocrit (Ht), and % reticulocytes (%retics) were measured at different time points to look for possible fluctuations during day time, while the subjects …	Univ Maastricht, Dept Movement Sci, NL-6200 MD Maastricht, Netherlands; Int Skating Union, Lausanne, Switzerland	Kuipers, F (corresponding author), Univ Maastricht, Dept Movement Sci, POB 616, NL-6200 MD Maastricht, Netherlands.	harm.kuipers@bw.unimaas.nl						10	17	17	0	1	GEORG THIEME VERLAG KG	STUTTGART	RUDIGERSTR 14, D-70469 STUTTGART, GERMANY	0172-4622	1439-3964		INT J SPORTS MED	Int. J. Sports Med.	JUL-AUG	2005	26	6
J	Ozasa, K; Nakao, M; Watanabe, Y; Hayashi, K; Miki, T; Mikami, K; Mori, M; Sakauchi, F; Washio, M; Ito, Y; Suzuki, K; Kubo, T; Wakai, K; Tamakoshi, A				Ozasa, K; Nakao, M; Watanabe, Y; Hayashi, K; Miki, T; Mikami, K; Mori, M; Sakauchi, F; Washio, M; Ito, Y; Suzuki, K; Kubo, T; Wakai, K; Tamakoshi, A		JACC Study Grp	Association of serum phytoestrogen concentration and dietary habits in a sample set of the JACC study	JOURNAL OF EPIDEMIOLOGY			English	Article						phytoestrogen; isoflavones; food habits; validity; cohort studies	JAPANESE MEN; ISOFLAVONES; CANCER; PLASMA; URINE	BACKGROUND: Phytoestrogens may be associated with a reduced risk of hormone dependent neoplasms such as prostate and breast cancers. We tried to determine the validity of the association between serum phytoestrogen concentrations and dietary habits obtained from a food frequency questionnaire used in the Japan Collaborative Cohort Study (JACC Study) for Evaluation of Cancer Risk sponsored by the …	Kyoto Prefectural Univ Med, Grad Sch Med Sci, Dept Epidemiol Community Hlth & Med, Kamigyo Ku, Kyoto 6028566, Japan; Kyoto Prefectural Univ Med, Grad Sch Med Sci, Dept Urol, Kyoto, Japan; Sapporo Med Univ, Sch Med, Dept Publ Hlth, Sapporo, Hokkaido, Japan; Aichi Canc Ctr, Inst Res, Div Epidemiol & Prevent, Aichi, Japan; Nagoya Univ, Grad Sch Med, Dept Prevent Med Biostat & Med Decis Making, Nagoy…	Ozasa, K (corresponding author), Kyoto Prefectural Univ Med, Grad Sch Med Sci, Dept Epidemiol Community Hlth & Med, Kamigyo Ku, 465 Kajii Cho, Kyoto 6028566, Japan.	kozasa@koto.kpu-m.ac.jp	Wakai, Kenji/I-7248-2014; Tamakoshi, Akiko/D-5105-2012; Washio, Masakazu/H-8550-2019	Wakai, Kenji/0000-0001-7388-7157; Washio, Masakazu/0000-0002-6839-8233; TOKUDOME, SHINKAN/0000-0001-7311-2458; Kubo, Tatsuhiko/0000-0001-8822-9181; Suzuki, Koji/0000-0002-3235-9558				9	29	30	0	5	JAPAN EPIDEMIOLOGICAL ASSOC	TOCHIGI	JICHI MEDICAL SCHOOL, DEPT PUBLIC HEALTH, 3311-1 YAKUSHIJI, MINAMIKAWACH, TOCHIGI, 329-0498, JAPAN	0917-5040			J EPIDEMIOL	J. Epidemiol.	JUN	2005	15			2
J	Ponte, S				Ponte, S			The politics of ownership: Tanzanian coffee policy in the age of liberal reformism	AFRICAN AFFAIRS			English	Article; Proceedings Paper	African-Studies-Association-of-the-United-Kingdom Conference	SEP 09-11, 2002	UNIV BIRMINGHAM, BIRMINGHAM, ENGLAND	African Studies Assoc United Kingdom	UNIV BIRMINGHAM		MARKETS	In the last two decades, the twin processes of liberalization and privatization have facilitated the 'capturing' of key markets and assets by foreign interests in many African countries. This is being increasingly perceived in domestic constituencies as a loss of national ownership and has prompted attempts by the state to defend the interests of 'local' firms and businesspeople. These actions ha…	Danish Inst Int Studies, Copenhagen, Denmark	Ponte, S (corresponding author), Danish Inst Int Studies, Copenhagen, Denmark.							32	10	10	0	8	OXFORD UNIV PRESS	OXFORD	GREAT CLARENDON ST, OXFORD OX2 6DP, ENGLAND	0001-9909	1468-2621		AFR AFFAIRS	Afr. Aff.	OCT	2004	103	413
J	Beitz, R; Mensink, GBM; Hintzpeter, B; Fischer, B; Erbersdobler, HF				Beitz, R; Mensink, GBM; Hintzpeter, B; Fischer, B; Erbersdobler, HF			Do users of dietary supplements differ from nonusers in their food consumption?	EUROPEAN JOURNAL OF EPIDEMIOLOGY			English	Article						dietary habits; dietary supplements; food consumption; Germany; nutrition survey	UNITED-STATES; MINERAL SUPPLEMENTS; LIFE-STYLE; HEALTH; INTERVIEW; VITAMIN; NUTRITION; ENERGY	The objective of the study was to analyse macronutrient and food intakes of regular users ( 310 men, 495 women) and nonusers ( 1136 men, 1269 women) of vitamin and mineral supplements, aged 18 - 79 years. These, were participants of the German Nutrition Survey, which was part of the German National Health Interview and Examination Survey 1998. Information on dietary behaviour including supplement…	Robert Koch Inst, D-13353 Berlin, Germany; Univ Kiel, Kiel, Germany; GSF Natl Res Ctr Environm & Hlth, Inst Epidemiol, Neuherberg, Germany	Beitz, R (corresponding author), Robert Koch Inst, Seestr 10, D-13353 Berlin, Germany.	BeitzR@rki.de	Mensink, Gert B/B-2447-2009	Mensink, Gert B/0000-0001-6268-5998				23	34	35	0	5	KLUWER ACADEMIC PUBL	DORDRECHT	VAN GODEWIJCKSTRAAT 30, 3311 GZ DORDRECHT, NETHERLANDS	0393-2990			EUR J EPIDEMIOL	Eur. J. Epidemiol.	APR	2004	19	4
J	Burger, M; Mensink, G; Bronstrup, A; Thierfelder, W; Pietrzik, K				Burger, M; Mensink, G; Bronstrup, A; Thierfelder, W; Pietrzik, K			Alcohol consumption and its relation to cardiovascular risk factors in Germany	EUROPEAN JOURNAL OF CLINICAL NUTRITION			English	Article						alcohol; blood lipids; homocysteine; fibrinogen; cardiovascular risk factors; Germany	CORONARY-HEART-DISEASE; ESTER TRANSFER PROTEIN; METHYLENETETRAHYDROFOLATE REDUCTASE MTHFR; APOLIPOPROTEIN-A-I; C-REACTIVE PROTEIN; RED WINE; PLASMA HOMOCYSTEINE; HEALTHY-VOLUNTEERS; METHIONINE METABOLISM; MODERATE CONSUMPTION	Objective: To analyse the association of alcohol consumption and blood lipids, haemostatic factors, and homocysteine in German adults by gender and age groups. Design: Cross-sectional population-based survey. Setting: Data from the German National Health Interview and Examination Survey 1998, representative for age, gender, community size, and federal state. Subjects: From a sample of 7124 German…	Robert Koch Inst, Dept Epidemiol & Hlth Reporting, D-13353 Berlin, Germany; German Nutr Soc, Dept Sci, Bonn, Germany	Burger, M (corresponding author), Robert Koch Inst, Dept Epidemiol & Hlth Reporting, Seestr 10, D-13353 Berlin, Germany.	BurgerM@rkl.de	Mensink, Gert B/B-2447-2009	Mensink, Gert B/0000-0001-6268-5998				62	35	38	0	0	NATURE PUBLISHING GROUP	LONDON	MACMILLAN BUILDING, 4 CRINAN ST, LONDON N1 9XW, ENGLAND	0954-3007	1476-5640		EUR J CLIN NUTR	Eur. J. Clin. Nutr.	APR	2004	58	4
J	Kubik, A; Zatloukal, P; Tomasek, L; Pauk, N; Petruzelka, L; Plesko, I				Kubik, A; Zatloukal, P; Tomasek, L; Pauk, N; Petruzelka, L; Plesko, I			Lung cancer risk among nonsmoking women in relation to diet and physical activity	NEOPLASMA			English	Article						lung cancer; diet; physical activity; smoking; women; epidemiology	EPIDEMIOLOGIC EVIDENCE; TEA CONSUMPTION; UNITED-STATES; CZECH WOMEN; MEN; PREVENTION; HABITS; FRUIT; GUIDELINES; NUTRITION	To investigate the relationship between diet, physical activity, and the risk of lung cancer among female nonsmokers. and to compare it with female smokers in the same population, we conducted a case-control study. Data collected by personal interviews from 419 cases and 1593 controls were analyzed using unconditional logistic regression. As expected, among 130 nonsmoking cases, adenocarcinoma wa…	Charles Univ, Univ Hosp Na Bulovce, Fac Med 3, Dept Pneumol & Thorac Surg, Prague 18081, Czech Republic; Postgrad Med Inst, Prague 18081, Czech Republic; Natl Radiat Protect Inst, Prague, Czech Republic; Charles Univ, Gen Fac Hosp, Fac Med 1, Dept Oncol, Prague, Czech Republic; Natl Canc Registry, Bratislava, Slovakia; Slovak Acad Sci, Canc Res Inst, Bratislava, Slovakia	Kubik, A (corresponding author), Charles Univ, Univ Hosp Na Bulovce, Fac Med 3, Dept Pneumol & Thorac Surg, Prague 18081, Czech Republic.	kubika@email.cz	Petruzelka, Lubos/A-2750-2017	Petruzelka, Lubos/0000-0002-4397-0635				36	33	35	1	8	VEDA, SLOVAK ACADEMY SCIENCES	BRASTISLAVA	DUBRAVSKA CESTA 9, 842 34 BRASTISLAVA, SLOVAKIA	0028-2685			NEOPLASMA	Neoplasma		2004	51	2
J	Tanigake, A; Miyanaga, Y; Nakamura, T; Tsuji, E; Matsuyama, K; Kunitomo, M; Uchida, T				Tanigake, A; Miyanaga, Y; Nakamura, T; Tsuji, E; Matsuyama, K; Kunitomo, M; Uchida, T			The bitterness intensity of clarithromycin evaluated by a taste sensor	CHEMICAL & PHARMACEUTICAL BULLETIN			English	Article						taste sensor; bitterness intensity; clarithromycin; Clarith (R) dry syrup; taste-masking; sports drink	MASKING; SUPPRESSION; PREDICTION; MEDICINES; SYSTEM	The purpose of this study was to evaluate the ability of a quantitative prediction method using a taste sensor to determine the bitterness of clarithromycin powder suspensions of various concentrations and of a commercial clarithromycin dry syrup product (Clarith(R) dry syrup, Taisho Pharmaceutical Co., Ltd., Tokyo) containing aminoalkyl methacrylate polymer as a taste-masker. The bitterness of t…	Mukogawa Womens Univ, Sch Pharmaceut Sci, Nishinomiya, Hyogo 6638179, Japan	Uchida, T (corresponding author), Mukogawa Womens Univ, Sch Pharmaceut Sci, 11-68 Koshien 9 Bancho, Nishinomiya, Hyogo 6638179, Japan.	takahiro@mwu.mukogawa-u.ac.jp						19	41	41	0	8	PHARMACEUTICAL SOC JAPAN	TOKYO	2-12-15 SHIBUYA, SHIBUYA-KU, TOKYO, 150-0002, JAPAN	0009-2363			CHEM PHARM BULL	Chem. Pharm. Bull.	NOV	2003	51	11
J	[Anonymous]				[Anonymous]			Coffee boosts sport endurance	CHEMISTRY & INDUSTRY			English	News Item																	0	0	0	0	2	WILEY PERIODICALS, INC	SAN FRANCISCO	ONE MONTGOMERY ST, SUITE 1200, SAN FRANCISCO, CA 94104 USA	0009-3068	2047-6329		CHEM IND-LONDON	Chem. Ind.	AUG 18	2003		16
J	Hulshof, KFAM; Brussaard, JH; Kruizinga, AG; Telman, J; Lowik, MRH				Hulshof, KFAM; Brussaard, JH; Kruizinga, AG; Telman, J; Lowik, MRH			Socio-economic status, dietary intake and 10 y trends: the Dutch National Food Consumption Survey	EUROPEAN JOURNAL OF CLINICAL NUTRITION			English	Article						nutrition; inequalities; socio-economic status; lifestyle factors; dietary habits	LIFE-STYLE; HEALTH; NUTRITION; DIFFERENTIALS; DETERMINANTS; INEQUALITIES; POPULATION; HABITS; WOMEN; RISK	Objective: To study differences in dietary intake between adults with different socioeconomic status (SES) and trends over time. Design: Cross-sectional study based on data of three Dutch National Food Consumption Surveys (DNFCS-1 1987/88; DNFCS-2 1992; DNFCS-3 1997/98), obtained from a panel by a stratified probability sample of the non-institutionalized Dutch population. Subjects: A total of 60…	TNO, Nutr & Food Res Inst, NL-3700 AJ Zeist, Netherlands; Delft Univ Technol, TPD, TNO, Delft, Netherlands	Hulshof, KFAM (corresponding author), TNO, Nutr & Food Res Inst, POB 360, NL-3700 AJ Zeist, Netherlands.	hulshof@voeding.tno.nl						42	282	291	2	56	NATURE PUBLISHING GROUP	LONDON	MACMILLAN BUILDING, 4 CRINAN ST, LONDON N1 9XW, ENGLAND	0954-3007	1476-5640		EUR J CLIN NUTR	Eur. J. Clin. Nutr.	JAN	2003	57	1
J	Dingle, P; Tapsell, P; Tremains, I; Tan, R				Dingle, P; Tapsell, P; Tremains, I; Tan, R			Environmental tobacco smoke and ventilation in 20 social venues in Perth, Western Australia	INDOOR AND BUILT ENVIRONMENT			English	Article						environmental tobacco smoke, exposure levels; social venues; nicotine	ASSESSING EXPOSURE; PERSONAL EXPOSURE; PASSIVE SMOKING; NICOTINE; WORKERS; AIR	The indoor air quality and ventilation systems of 20 indoor public venues in the Perth Metropolitan area were investigated. This included 4 licensed restaurants, 2 licensed sporting clubs, 6 coffee shops (including a smoking cafe in a non-smoking shopping Centre), 5 taverns, 2 night-clubs and a major hotel. Indicators of tobacco smoke and ventilation were monitored, the ventilation system was ins…	Murdoch Univ, Sch Environm Sci, Div Sci & Engn, Murdoch, WA 6150, Australia	Dingle, P (corresponding author), Murdoch Univ, Sch Environm Sci, Div Sci & Engn, South St, Murdoch, WA 6150, Australia.							30	8	8	0	9	KARGER	BASEL	ALLSCHWILERSTRASSE 10, CH-4009 BASEL, SWITZERLAND	1420-326X			INDOOR BUILT ENVIRON	Indoor Built Environ.	MAY-JUN	2002	11	3
J	Brieva, JAR; Cabases, JS; Gurpide, AM				Brieva, JAR; Cabases, JS; Gurpide, AM			Development, validity and reliability of a general adiction scale. A preliminary study	ACTAS ESPANOLAS DE PSIQUIATRIA			Spanish	Article						addiction; scales; measure; reliability; validity	EATING DISORDERS; NERVOSA; WOMEN	Introduction: The authors develop a General Scale to measure the intensity of the addiction to substances (not alcohol, not opiates) and addictive behaviors. Methods: The General Scale is a self-scale compound by eleven items that was delivered to fifity and five students of the courses 5 degrees and 6 degrees of the Medicine of the University of Alcala (Madrid, Spain), and was them requested tha…	Hosp Ramon y Cajal, Serv Psiquiatria, Madrid 28034, Spain	Brieva, JAR (corresponding author), Hosp Ramon y Cajal, Serv Psiquiatria, Ctra Colmenar Km 9,100, Madrid 28034, Spain.							23	0	0	0	11	EDICIONES DOYMA S/L	BARCELONA	TRAV DE GRACIA 17-21, 08021 BARCELONA, SPAIN	1139-9287			ACTAS ESP PSIQUIATRI	Actas Esp. Psiquiatri.	NOV-DEC	2001	29	6
J	Chambaz, A; Meirim, I; Decombaz, J				Chambaz, A; Meirim, I; Decombaz, J			Urinary caffeine after coffee consumption and heat dehydration	INTERNATIONAL JOURNAL OF SPORTS MEDICINE			English	Article						clearance; doping; liver; paraxanthine; saliva; sweat	RENAL CLEARANCE; PHARMACOKINETICS; METABOLISM; EXERCISE; SPORTS; PLASMA; PERFORMANCE; BEVERAGES; SALIVA; TIME	This study evaluated the effect of heat-induced dehydration on urinary caffeine excretion after the consumption of a strong coffee solution. Following ingestion of coffee (caffeine 4.9 +/- 0.1 [SE] mg/kg, 3 - 4 cups), ten healthy males were intermittently exposed to heat in a sauna until they had lost 2.9 % of lean mass. on a separate occasion, they consumed the same amount of coffee but remained…	Nestec Ltd, Nestle Res Ctr, CH-1000 Lausanne 26, Switzerland	Decombaz, J (corresponding author), Nestec Ltd, Nestle Res Ctr, POB 44,Vers Chez Les Blanc, CH-1000 Lausanne 26, Switzerland.							39	4	4	0	13	GEORG THIEME VERLAG KG	STUTTGART	RUDIGERSTR 14, D-70469 STUTTGART, GERMANY	0172-4622			INT J SPORTS MED	Int. J. Sports Med.	JUL	2001	22	5
J	Graham, TE				Graham, TE			Caffeine and exercise - Metabolism, endurance and performance	SPORTS MEDICINE			English	Review							MUSCLE GLYCOGEN UTILIZATION; SKELETAL-MUSCLE; ADENOSINE RECEPTORS; PHYSIOLOGICAL-RESPONSES; SUBSTRATE METABOLISM; HIGH-INTENSITY; INGESTION; CATECHOLAMINE; THEOPHYLLINE; CARBOHYDRATE	Caffeine is a common substance in the diets of most athletes and it is now appearing in many new products, including energy drinks, sport gels, alcoholic beverages and diet aids. It can be a powerful ergogenic aid at levels that are considerably lower than the acceptable limit of the International Olympic Committee and could be beneficial in training and in competition. Caffeine does not improve …	Univ Guelph, Guelph, ON N1G 2W1, Canada	Graham, TE (corresponding author), Univ Guelph, Guelph, ON N1G 2W1, Canada.	terrygra@uoguelph.ca						114	477	495	12	644	ADIS INT LTD	NORTHCOTE	5 THE WAREHOUSE WAY, NORTHCOTE 0627, AUCKLAND, NEW ZEALAND	0112-1642	1179-2035		SPORTS MED	Sports Med.		2001	31	11
J	Carrillo, JA; Benitez, J				Carrillo, JA; Benitez, J			Clinically significant pharmacokinetic interactions between dietary caffeine and medications	CLINICAL PHARMACOKINETICS			English	Review							HUMAN-LIVER-MICROSOMES; SEROTONIN REUPTAKE INHIBITORS; ANTIPSYCHOTIC AGENT OLANZAPINE; STEADY-STATE PHARMACOKINETICS; PERFORMANCE LIQUID-CHROMATOGRAPHY; ORAL-CONTRACEPTIVE STEROIDS; PHENACETIN O-DEETHYLATION; CYP1A2 ACTIVITY; IN-VITRO; THEOPHYLLINE METABOLISM	Caffeine from dietary sources (mainly coffee, tea and soft drinks) is the most frequently and widely consumed CNS stimulant in the world today. Because of its enormous popularity, the consumption of caffeine is generally thought to be safe and long term caffeine intake may be disregarded as a medical problem. However, it is clear that this compound has many of the features usually associated with…	Univ Extremadura, Fac Med, Dept Farmacol & Psiquiatria, Sch Med, E-06071 Badajoz, Spain	Carrillo, JA (corresponding author), Univ Extremadura, Fac Med, Dept Farmacol & Psiquiatria, Sch Med, Avda Elvas S-N, E-06071 Badajoz, Spain.	carrillo@unex.es						268	177	187	1	62	ADIS INT LTD	NORTHCOTE	5 THE WAREHOUSE WAY, NORTHCOTE 0627, AUCKLAND, NEW ZEALAND	0312-5963	1179-1926		CLIN PHARMACOKINET	Clin. Pharmacokinet.	AUG	2000	39	2
J	Escartin, JL; Arnedo, A; Pinto, V; Vela, MJ				Escartin, JL; Arnedo, A; Pinto, V; Vela, MJ			A study of dental staining among competitive swimmers	COMMUNITY DENTISTRY AND ORAL EPIDEMIOLOGY			English	Article						case-control; competitive swimmers; extrinsic stains; prevalence; risk and adolescent; swimming pools; teeth	SWIMMING POOL; HEALTH; DISCOLORATION; MECHANISMS; ENAMEL	Objective: To estimate the prevalence of dental stains (DS) in competitive swimmers and quantify the risk of these stains compared with sportsmen in a non-swimmers group in Castellon, Spain. Methods: Cross-sectional and case-control designs. Between July 1996 and March 1997, 404 subjects, (171 enrolled in two clubs of competitive swimming and 233 sportsmen from two schools), were examined in orde…	Conselleria Sanitet, Dent Hlth Unit, Castellon De La Plana, Spain; Conselleria Sanitet, Div Epidemiol, Castellon De La Plana, Spain	Escartin, JL (corresponding author), C Conde Altea 6,P-15, Valencia 46005, Spain.	prtextos@sgprint.com						30	6	7	0	1	WILEY	HOBOKEN	111 RIVER ST, HOBOKEN 07030-5774, NJ USA	0301-5661	1600-0528		COMMUNITY DENT ORAL	Community Dentist. Oral Epidemiol.	FEB	2000	28	1
J	Buck, GM; Mendola, P; Vena, JE; Sever, LE; Kostyniak, P; Greizerstein, H; Olson, J; Stephen, FD				Buck, GM; Mendola, P; Vena, JE; Sever, LE; Kostyniak, P; Greizerstein, H; Olson, J; Stephen, FD			Paternal Lake Ontario fish consumption and risk of conception delay, New York state angler cohort	ENVIRONMENTAL RESEARCH			English	Article; Proceedings Paper	1st International Conference on the Effects of the Environment on Human Health in the Great Lakes and St Lawrence River Basins (Health Conference 97)	MAY 12-15, 1997	MONTREAL, CANADA	Chem Manufacturers Assoc, Environm Canada, GE Co, Indian & Nothern Affairs Canada, Int Joint Commiss, St Lawrence Vision 2000, US EPA		fecundity; fish; male; PCB; pregnancy; reproduction	TIME-TO-PREGNANCY; CAFFEINATED BEVERAGES; CIGARETTE-SMOKING; FOLLICULAR-FLUID; COFFEE-DRINKING	The aquatic ecosystems of the Great Lakes are contaminated with a variety of compounds, some of which are considered reproductive toxicants. Few studies of paternal fish consumption and reproductive endpoints have been undertaken and serve as the impetus for study. Standardized telephone interviews were conducted with 2445 female members of the New York State Angler Cohort (82% response) to updat…	SUNY Buffalo, Dept Social & Prevent Med, Buffalo, NY 14214 USA; Battelle Mem Inst, Ctr Publ Hlth Res, Seattle, WA 98105 USA; Battelle Mem Inst, Ctr Publ Hlth Res & Evaluat, Seattle, WA 98105 USA	Buck, GM (corresponding author), SUNY Buffalo, Dept Social & Prevent Med, 2211 Main St, Buffalo, NY 14214 USA.		; Buck Louis, Germaine/C-7444-2014	Mendola, Pauline/0000-0001-5330-2844; Buck Louis, Germaine/0000-0002-1774-4490				26	25	25	0	1	ACADEMIC PRESS INC ELSEVIER SCIENCE	SAN DIEGO	525 B ST, STE 1900, SAN DIEGO, CA 92101-4495 USA	0013-9351	1096-0953		ENVIRON RES	Environ. Res.	FEB	1999	80	2	2
J	Buck, GM; Sever, LE; Mendola, P; Zielezny, M; Vena, JE				Buck, GM; Sever, LE; Mendola, P; Zielezny, M; Vena, JE			Consumption of contaminated sport fish from Lake Ontario and time-to-pregnancy - New York State Angler Cohort	AMERICAN JOURNAL OF EPIDEMIOLOGY			English	Article; Proceedings Paper	8th Meeting of the International-Society-for-Environmental-Epidemiology	AUG 17-20, 1996	EDMONTON, CANADA	Int Soc Environm Epidemiol		fecundity; fertility; fishes; pesticides; polychlorinated biphenyls; pregnancy	DELAYED CONCEPTION; CIGARETTE-SMOKING; POLYCHLORINATED-BIPHENYLS; CAFFEINATED BEVERAGES; FOLLICULAR-FLUID; COFFEE-DRINKING; GREAT-LAKES; QUESTIONNAIRE; FECUNDABILITY; SUBFECUNDITY	Sport fish from the Great Lakes are contaminated with halogenated organics, heavy metals, and pesticides, thus serving as a route of exposure for fish-consuming populations, These contaminants are recognized reproductive toxicants in animals; few human studies are available, The purpose of this study was to assess consumption of contaminated fish in relation to time-to-pregnancy (TTP) among women…	BATTELLE MEM INST,CTR PUBL HLTH RES,SEATTLE,WA; CTR EVALUAT,SEATTLE,WA	Buck, GM (corresponding author), SUNY BUFFALO,DEPT SOCIAL & PREVENT MED,270 FARBER HALL,BUFFALO,NY 14214, USA.		; Buck Louis, Germaine/C-7444-2014	Mendola, Pauline/0000-0001-5330-2844; Buck Louis, Germaine/0000-0002-1774-4490				36	36	37	0	1	JOHNS HOPKINS UNIV SCHOOL HYGIENE PUB HEALTH	BALTIMORE	111 MARKET PLACE, STE 840, BALTIMORE, MD 21202-6709	0002-9262			AM J EPIDEMIOL	Am. J. Epidemiol.	DEC 1	1997	146	11
J	KUSHNIR, T; KRISTALBONEH, E				KUSHNIR, T; KRISTALBONEH, E			BLOOD-LIPIDS AND LIPOPROTEINS IN MARRIED AND FORMERLY MARRIED-WOMEN	PSYCHOSOMATIC MEDICINE			English	Article						BLOOD LIPIDS; LIPOPROTEINS; DIVORCE; WIDOWS; STRESS	CORONARY HEART-DISEASE; JOB DECISION LATITUDE; CARDIOVASCULAR-DISEASE; MYOCARDIAL-INFARCTION; MARITAL-STATUS; HEALTH; DEMANDS; POPULATION; MORTALITY; WIDOWHOOD	As part of the Cardiovascular Occupational Risk Factors Determination in Israel (CORDIS) study, the association between marriage termination (divorce/separation or widowhood) and blood lipids and lipoproteins was examined in a sample of 351 healthy women employed in industry. Eighty-seven former spouses were each matched with three married women (N = 264) for age, number of children, smoking stat…	LOEWENSTEIN HOSP & REHABIL CTR,INST OCCUPAT HLTH & REHABIL,RAANANA,ISRAEL; TEL AVIV UNIV,SACKLER SCH MED,IL-69978 TEL AVIV,ISRAEL			KUSHNIR, TALMA/F-1121-2012	Kushnir, Talma/0000-0002-7494-6777				32	12	12	0	6	WILLIAMS & WILKINS	BALTIMORE	351 WEST CAMDEN ST, BALTIMORE, MD 21201-2436	0033-3174			PSYCHOSOM MED	Psychosom. Med.	MAR-APR	1995	57	2
J	NEHLIG, A; DEBRY, G				NEHLIG, A; DEBRY, G			CAFFEINE AND SPORTS ACTIVITY - A REVIEW	INTERNATIONAL JOURNAL OF SPORTS MEDICINE			English	Review						CAFFEINE; METHYLXANTHINES; SPORTS; PERFORMANCE; ENDURANCE; CATECHOLAMINES; ADENOSINE	SKINNED MUSCLE-FIBERS; CENTRAL-NERVOUS-SYSTEM; SKELETAL-MUSCLE; SARCOPLASMIC-RETICULUM; EXERCISE PERFORMANCE; ENDURANCE PERFORMANCE; SUBSTRATE UTILIZATION; ADENOSINE RECEPTORS; PROLONGED EXERCISE; SARCOMERE-LENGTH	Potential ergogenic effects of caffeine at the cellular level are mediated by three main mechanisms of action which are: intracellular mobilization of calcium from sarcoplasmic reticulum and increased sensitivity of myofibrilles to calcium; inhibition of phosphodiesterases leading to an increase in cyclic-3',5'-adenosine monophosphate (cAMP) in various tissues including muscle; and the antagonism…	UNIV NANCY 1,CTR NUTR HUMAINE,NANCY,FRANCE	NEHLIG, A (corresponding author), FAC MED VANDOEUVRE NANCY,PHYSIOL LAB,INSERM,U398,BP 184,F-54505 VANDOEUVRE NANCY,FRANCE.							183	76	78	0	80	GEORG THIEME VERLAG	STUTTGART	P O BOX 30 11 20, D-70451 STUTTGART, GERMANY	0172-4622			INT J SPORTS MED	Int. J. Sports Med.	JUL	1994	15	5
J	BATTIG, K; KOS, J; HASENFRATZ, M				BATTIG, K; KOS, J; HASENFRATZ, M			SMOKING AND FOOD-INTAKE IN A FIELD-STUDY - CONTINUOUS ACTOMETER HEART-RATE RECORDING AND POCKET COMPUTER-ASSISTED DIETARY REPORTS, SUBJECTIVE SELF-ASSESSMENTS, AND MENTAL PERFORMANCE	DRUG DEVELOPMENT RESEARCH			English	Article						SMOKING; BODY WEIGHT; CALORIC INTAKE; FOOD PREFERENCES; PHYSICAL ACTIVITY	CIGARETTE-SMOKING; PHYSICAL-ACTIVITY; BODY-WEIGHT; CESSATION; CONSUMPTION; SMOKERS; NONSMOKERS; NICOTINE; BEHAVIOR; HABITS	Four-day food intake reports, collected with electronic diaries, and saliva probes for cotinine analysis were obtained from 39 smokers and 43 nonsmokers. The nonsmokers had a higher caloric intake than in smokers, but this was related to more frequent sport activities. The distribution of energy intake across carbohydrates, fat, and protein was identical for both groups, but the smokers consumed …		BATTIG, K (corresponding author), SWISS FED INST TECHNOL,COMPARAT PHYS & BEHAV BIOL LAB,TURNERSTR 1,CH-8092 ZURICH,SWITZERLAND.							33	5	5	0	6	WILEY-LISS	NEW YORK	DIV JOHN WILEY & SONS INC 605 THIRD AVE, NEW YORK, NY 10158-0012	0272-4391			DRUG DEVELOP RES	Drug Dev. Res.	JAN	1994	31	1
J	FOULKS, CJ				FOULKS, CJ			INSOMNIA .1.	SEMINARS IN DIALYSIS			English	Article								The patient was a 63-year-old male on maintenance hemodialysis secondary to polycystic kidney disease. He smoked one package of cigarettes daily and consumed three to four cups of coffee daily, the last at 3:00 pm. He complained of feeling tired all of the time and that he could not sleep well: he tossed and turned all night and often got up for awhile. He would retire at 11.00 pm, following the …		FOULKS, CJ (corresponding author), TEXAS A&M UNIV SYST,HLTH SCI CTR,2401 S 31ST ST,TEMPLE,TX 76508, USA.							0	0	0	1	1	BLACKWELL SCIENCE INC	CAMBRIDGE	238 MAIN ST, CAMBRIDGE, MA 02142	0894-0959			SEMIN DIALYSIS	Semin. Dial.	NOV-DEC	1993	6	6
J	KEIL, U; CHAMBLESS, L; FILIPIAK, B; HARTEL, U				KEIL, U; CHAMBLESS, L; FILIPIAK, B; HARTEL, U			ALCOHOL AND BLOOD-PRESSURE AND ITS INTERACTION WITH SMOKING AND OTHER BEHAVIORAL VARIABLES - RESULTS FROM THE MONICA AUGSBURG SURVEY 1984-1985	JOURNAL OF HYPERTENSION			English	Article						ALCOHOL; BLOOD PRESSURE; SMOKING; SPORTING ACTIVITY; COFFEE CONSUMPTION; TYPE-A/B; INTERACTIONS; EPIDEMIOLOGY	CONSUMPTION; HYPERTENSION; USAGE	Data from the Augsburg Survey 1984-1985 of the WHO-project Monitoring Trends and Determinants in Cardiovascular Disease (MONICA), a cross-sectional study on a two-stage cluster sample (n = 5312) of the 25-64-year-old population of the Augsburg study area, were analyzed with regard to alcohol consumption and blood pressure. Putative confounders such as age, body mass index, smoking, sporting activ…	GESELL STRAHLEN & UMWELTFORSCH MBH,ENVIRONM & HLTH RES CTR,INST EPIDEMIOL,W-8042 NEUHERBERG,GERMANY; UNIV N CAROLINA,SCH PUBL HLTH,DEPT BIOSTAT,CHAPEL HILL,NC 27514	KEIL, U (corresponding author), RUHR UNIV BOCHUM,SOZIALMED & EPIDEMIOL ABT,OVERBERGSTR 17,W-4630 BOCHUM 1,GERMANY.							28	53	54	0	1	RAPID SCIENCE PUBLISHERS	LONDON	2-6 BOUNDARY ROW, LONDON, ENGLAND SE1 8NH	0263-6352			J HYPERTENS	J. Hypertens.	JUN	1991	9	6
J	BIRKETT, DJ; MINERS, JO				BIRKETT, DJ; MINERS, JO			CAFFEINE RENAL CLEARANCE AND URINE CAFFEINE CONCENTRATIONS DURING STEADY-STATE DOSING - IMPLICATIONS FOR MONITORING CAFFEINE INTAKE DURING SPORTS-EVENTS	BRITISH JOURNAL OF CLINICAL PHARMACOLOGY			English	Article						CAFFEINE; PLASMA CONCENTRATION; URINE CONCENTRATION; SPORTS MONITORING	DISPOSITION; PHARMACOKINETICS; THEOPHYLLINE; THEOBROMINE; METABOLITES; BEVERAGES; PLASMA	1 Relationships between the plasma and urine concentrations and clearances of caffeine over successive dosage intervals at steady-state were investigated in six healthy volunteers administered caffeine, 150 mg 8 hourly for 6 days. 2 There was marked inter-individual variability in the urine (15.9-fold range) and steady-state plasma (8.1-fold range) concentrations of caffeine. 3 Urine caffeine con…	FLINDERS UNIV,BEDFORD PK,SA 5042,AUSTRALIA	BIRKETT, DJ (corresponding author), FLINDERS UNIV,MED CTR,DEPT CLIN PHARMACOL,BEDFORD PK,SA 5042,AUSTRALIA.			miners, john/0000-0001-9555-9453				11	57	57	0	10	BLACKWELL SCIENCE LTD	OXFORD	OSNEY MEAD, OXFORD, OXON, ENGLAND OX2 0EL	0306-5251			BRIT J CLIN PHARMACO	Br. J. Clin. Pharmacol.	APR	1991	31	4
J	Klein, HW				Klein, HW			The influencing of the sporting performance by coffee	NAUNYN-SCHMIEDEBERGS ARCHIV FUR EXPERIMENTELLE PATHOLOGIE UND PHARMAKOLOGIE			German	Article																	1	2	2	0	0	SPRINGER	NEW YORK	233 SPRING STREET, NEW YORK, NY 10013 USA	0365-2009			N-S ARCH EX PATH PH			1938	190
[truncated: 17 more columns]
